# Supplementary material for: High-throughput platform for yeast morphological profiling predicts the targets of bioactive compounds
Source: NPJ Syst Biol Appl. 2022 Jan 27;8:3. doi: 10.1038/s41540-022-00212-1 (PMC8795194; doi:10.1038/s41540-022-00212-1)
Supplement: Supplementary file 2 — Supplementary Data 1 [file 41540_2022_212_MOESM2_ESM.xlsx]

## Sheet: S1
Supplementary Data 1. List of significantly similar mutants for BTZ.
Gene	ORF	Ra	pb	qc	Description
RPN10	YHR200W	0.735139	4.9102e-10	5.05794e-07	Non-ATPase base subunit of the 19S RP of the 26S proteasome
RAD27	YKL113C	0.699586	1.68652e-08	8.68631e-06	5' to 3' exonuclease, 5' flap endonuclease
RPN4	YDL020C	0.688723	4.22265e-08	1.4499e-05	Transcription factor that stimulates expression of proteasome genes
CLB5	YPR120C	0.679203	8.96216e-08	2.14511e-05	B-type cyclin involved in DNA replication during S phase
SWI6	YLR182W	0.677234	1.04123e-07	2.14511e-05	Transcription cofactor
LSM7	YNL147W	0.673354	1.39192e-07	2.38967e-05	Lsm (Like Sm) protein
MMS22	YLR320W	0.667047	2.19849e-07	3.2352e-05	Subunit of E3 ubiquitin ligase complex involved in replication repair
RTT109	YLL002W	0.661632	3.21043e-07	4.13379e-05	Histone acetyltransferase
KAR3	YPR141C	0.65242	5.94704e-07	5.74271e-05	Minus-end-directed microtubule motor
SPT21	YMR179W	0.651763	6.2065e-07	5.74271e-05	Protein with a role in transcriptional silencing
CTF4	YPR135W	0.651754	6.21009e-07	5.74271e-05	Chromatin-associated protein
POL32	YJR043C	0.650603	6.68997e-07	5.74271e-05	Third subunit of DNA polymerase delta
APQ12	YIL040W	0.649344	7.25316e-07	5.74722e-05	Nuclear envelope/ER integral membrane protein
ASF1	YJL115W	0.646337	8.77641e-07	6.45748e-05	Nucleosome assembly factor
SLX8	YER116C	0.642066	1.14408e-06	7.85671e-05	Subunit of Slx5-Slx8 SUMO-targeted ubiquitin ligase (STUbL) complex
NUP133	YKR082W	0.639442	1.34221e-06	8.64122e-05	Subunit of Nup84p subcomplex of nuclear pore complex (NPC)
CTF8	YHR191C	0.636867	1.56643e-06	9.49153e-05	Subunit of a complex with Ctf18p
CTF18	YMR078C	0.629824	2.36301e-06	0.000135228	Subunit of a complex with Ctf8p
MRE11	YMR224C	0.628539	2.54265e-06	0.00013785	Nuclease subunit of the MRX complex with Rad50p and Xrs2p
EST3	YIL009C-A	0.627008	2.77285e-06	0.000142814	Component of the telomerase holoenzyme
RTT107	YHR154W	0.626109	2.91648e-06	0.000143059	Protein implicated in Mms22-dependent DNA repair during S phase
CIK1	YMR198W	0.624296	3.22701e-06	0.000151095	Kinesin-associated protein
SGS1	YMR190C	0.622657	3.53296e-06	0.000158229	RecQ family nucleolar DNA helicase
RAD5	YLR032W	0.619951	4.09579e-06	0.000175793	DNA helicase/Ubiquitin ligase
NUM1	YDR150W	0.618268	4.48532e-06	0.000184362	Protein required for nuclear migration
CSM3	YMR048W	0.617582	4.6534e-06	0.000184362	Replication fork associated factor
MMS1	YPR164W	0.61473	5.41485e-06	0.000197674	Subunit of E3 ubiquitin ligase complex involved in replication repair
SEM1	YDR363W-A	0.614616	5.44754e-06	0.000197674	Component of lid subcomplex of 26S proteasome regulatory subunit
DIA2	YOR080W	0.61421	5.5651e-06	0.000197674	Origin-binding F-box protein
RCY1	YJL204C	0.607746	7.77266e-06	0.000266884	F-box protein involved in recycling endocytosed proteins
FKH2	YNL068C	0.601614	1.05611e-05	0.000343282	Forkhead family transcription factor
RAD55	YDR076W	0.601417	1.06642e-05	0.000343282	Protein that stimulates strand exchange
BIM1	YER016W	0.598491	1.23e-05	0.000374225	Microtubule plus end-tracking protein
SLX9	YGR081C	0.598404	1.2352e-05	0.000374225	Protein required for pre-rRNA processing
YNL171C	YNL171C	0.596773	1.3362e-05	0.000379732	NA
UBC4	YBR082C	0.596264	1.36922e-05	0.000379732	Ubiquitin-conjugating enzyme (E2)
KIN3	YAR018C	0.596028	1.38473e-05	0.000379732	Nonessential serine/threonine protein kinase
SNA3	YJL151C	0.595786	1.40083e-05	0.000379732	Protein involved in efficient MVB sorting of proteins to the vacuole
SAE2	YGL175C	0.593042	1.59548e-05	0.000421407	Endonuclease required for telomere elongation
MCK1	YNL307C	0.59014	1.82724e-05	0.000470554	Dual-specificity ser/thr and tyrosine protein kinase
URA7	YBL039C	0.588471	1.9737e-05	0.000495875	Major CTP synthase isozyme (see also URA8)
YLR436C	YLR436C	0.578617	3.07178e-05	0.000753381	Protein of unknown function
YDJ1	YNL064C	0.577377	3.2426e-05	0.000776781	Type I HSP40 co-chaperone
RMI1	YPL024W	0.5768	3.32498e-05	0.000778413	Subunit of the RecQ (Sgs1p) - Topo III (Top3p) complex
RTT101	YJL047C	0.573658	3.8068e-05	0.000871408	Cullin subunit of a Roc1p-dependent E3 ubiquitin ligase complex
ELG1	YOR144C	0.569332	4.57112e-05	0.000986488	Subunit of an alternative replication factor C complex
SPT3	YDR392W	0.569242	4.58844e-05	0.000986488	Subunit of the SAGA and SAGA-like transcriptional regulatory complexes
EOS1	YNL080C	0.569198	4.59684e-05	0.000986488	Protein involved in N-glycosylation
RRM3	YHR031C	0.568195	4.79328e-05	0.00100765	DNA helicase involved in rDNA replication and Ty1 transposition
YIL166C	YIL166C	0.566304	5.18393e-05	0.00106798	Putative protein with similarity to allantoate permease
HYR1	YIR037W	0.565493	5.36e-05	0.0010826	Thiol peroxidase
SSK1	YLR006C	0.56079	6.48814e-05	0.00128526	Cytoplasmic phosphorelay intermediate osmosensor and regulator
SAC3	YDR159W	0.560147	6.65777e-05	0.00129398	mRNA export factor
BUL2	YML111W	0.559023	6.96338e-05	0.00132831	Component of the Rsp5p E3-ubiquitin ligase complex
PHO81	YGR233C	0.558301	7.16629e-05	0.00134217	Cyclin-dependent kinase (CDK) inhibitor
ESC2	YDR363W	0.557652	7.35299e-05	0.00135254	Sumo-like domain protein
HUL4	YJR036C	0.55513	8.11989e-05	0.00145076	Protein with similarity to hect domain E3 ubiquitin-protein ligases
CMK2	YOL016C	0.554976	8.16864e-05	0.00145076	Calmodulin-dependent protein kinase
YMR087W	YMR087W	0.553545	8.63696e-05	0.00150794	Putative ADP-ribose-1''-monophosphatase
ELP6	YMR312W	0.550398	9.75026e-05	0.00164912	Subunit of hexameric RecA-like ATPase Elp456 Elongator subcomplex
RAD59	YDL059C	0.55014	9.84697e-05	0.00164912	Protein involved DNA double-strand break repair
FUN26	YAL022C	0.549552	0.000100702	0.00164912	High affinity, broad selectivity, nucleoside/nucleobase transporter
YBR194W	YBR194W	0.548377	0.0001053	0.00164912	Protein proposed to be associated with the nuclear pore complex
RTS1	YOR014W	0.548231	0.000105882	0.00164912	B-type regulatory subunit of protein phosphatase 2A (PP2A)
HCM1	YCR065W	0.547863	0.000107369	0.00164912	Forkhead transcription factor
KRE28	YDR532C	0.547813	0.00010757	0.00164912	Subunit of a kinetochore-microtubule binding complex
YBL081W	YBL081W	0.547348	0.000109476	0.00164912	Non-essential protein of unknown function
CDC73	YLR418C	0.547316	0.000109608	0.00164912	Component of the Paf1p complex
STB1	YNL309W	0.547109	0.000110466	0.00164912	Protein with role in regulation of MBF-specific transcription at Start
YBR047W	YBR047W	0.545987	0.000115222	0.0016933	Putative protein of unknown function
SAW1	YAL027W	0.545643	0.000116712	0.0016933	5'- and 3'-flap DNA binding protein
GMC1	YDR506C	0.544173	0.000123289	0.00176387	Protein involved in meiotic progression
LEA1	YPL213W	0.543623	0.00012583	0.00177556	Component of U2 snRNP complex
SST2	YLR452C	0.542399	0.000131652	0.0018005	GTPase-activating protein for Gpa1p
YNL320W	YNL320W	0.541872	0.000134229	0.0018005	Putative protein of unknown function
HTZ1	YOL012C	0.541866	0.00013426	0.0018005	Histone variant H2AZ
YOR183W	YOR183W	0.541539	0.000135883	0.0018005	Protein of unknown function
MSI1	YBR195C	0.541265	0.000137256	0.0018005	Subunit of chromatin assembly factor I (CAF-1)
RAD51	YER095W	0.540469	0.000141311	0.0018005	Strand exchange protein
PAC10	YGR078C	0.540238	0.000142509	0.0018005	Part of the heteromeric co-chaperone GimC/prefoldin complex
VMS1	YDR049W	0.540106	0.000143197	0.0018005	Component of a Cdc48p-complex involved in protein quality control
YHR182W	YHR182W	0.540081	0.000143328	0.0018005	Protein of unknown function
PET10	YKR046C	0.539373	0.000147065	0.00182518	Protein of unknown function that localizes to lipid particles
ESC1	YMR219W	0.538533	0.000151617	0.00185476	Protein involved in telomeric silencing
FCY21	YER060W	0.538084	0.000154097	0.00185476	Putative purine-cytosine permease
YLR030W	YLR030W	0.53777	0.000155859	0.00185476	Putative protein of unknown function
RAD4	YER162C	0.537629	0.000156651	0.00185476	Protein that recognizes and binds damaged DNA (with Rad23p) during NER
UBC12	YLR306W	0.536514	0.000163059	0.0018907	Enzyme that mediates the conjugation of Rub1p
YPL088W	YPL088W	0.536463	0.000163358	0.0018907	Putative aryl alcohol dehydrogenase
CLB2	YPR119W	0.534463	0.000175447	0.00199986	B-type cyclin involved in cell cycle progression
BEM4	YPL161C	0.533953	0.000178649	0.00199986	Protein involved in establishment of cell polarity and bud emergence
HSM3	YBR272C	0.533949	0.000178677	0.00199986	Proteasome-interacting protein
YPL225W	YPL225W	0.533654	0.000180555	0.00199986	Protein of unknown function
CAC2	YML102W	0.533047	0.000184474	0.00202154	Subunit of chromatin assembly factor I (CAF-1), with Rlf2p and Msi1p
ANS1	YHR126C	0.532298	0.000189409	0.00203445	Putative GPI protein
CST9	YLR394W	0.532264	0.000189632	0.00203445	SUMO E3 ligase
LGE1	YPL055C	0.531731	0.000193217	0.00203445	Protein of unknown function
MLH1	YMR167W	0.531682	0.000193553	0.00203445	Protein required for mismatch repair in mitosis and meiosis
VID22	YLR373C	0.530051	0.000204906	0.00213204	Glycosylated integral membrane protein localized to plasma membrane
MET5	YJR137C	0.529322	0.00021017	0.00216494	Sulfite reductase beta subunit
TOP3	YLR234W	0.528422	0.000216825	0.00219291	DNA Topoisomerase III
HSP82	YPL240C	0.528187	0.000218596	0.00219291	Hsp90 chaperone
RAD54	YGL163C	0.528097	0.000219272	0.00219291	DNA-dependent ATPase that stimulates strand exchange
YPS1	YLR120C	0.527182	0.0002263	0.00224143	Aspartic protease
HAA1	YPR008W	0.526658	0.000230408	0.00226039	Transcriptional activator involved in adaptation to weak acid stress
PKP1	YIL042C	0.526105	0.000234813	0.00226617	Mitochondrial protein kinase
DCC1	YCL016C	0.525799	0.00023729	0.00226617	Subunit of a complex with Ctf8p and Ctf18p
YML010C-B	YML010C-B	0.525761	0.000237597	0.00226617	NA
RAD1	YPL022W	0.525192	0.000242255	0.00228552	Single-stranded DNA endonuclease (with Rad10p)
BNA4	YBL098W	0.524689	0.000246438	0.00228552	Kynurenine 3-monooxygenase
SKM1	YOL113W	0.524594	0.000247235	0.00228552	Member of the PAK family of serine/threonine protein kinases
CYK3	YDL117W	0.524443	0.000248502	0.00228552	SH3-domain protein located in the bud neck and cytokinetic actin ring
YDC1	YPL087W	0.524021	0.000252092	0.00229803	Alkaline dihydroceramidase, involved in sphingolipid metabolism
SNT1	YCR033W	0.523104	0.000260037	0.00234966	Subunit of the Set3C deacetylase complex
YPL114W	YPL114W	0.522088	0.000269093	0.00241034	NA
SET3	YKR029C	0.521768	0.000271992	0.00241531	Defining member of the SET3 histone deacetylase complex
SAP190	YKR028W	0.521237	0.000276878	0.00243768	Protein that forms a complex with the Sit4p protein phosphatase
LSP1	YPL004C	0.519318	0.000295177	0.00257676	Eisosome core component
YER182W	YER182W	0.518833	0.000299967	0.00259657	Putative protein of unknown function
YPR063C	YPR063C	0.518351	0.00030479	0.00259825	ER-localized protein of unknown function
CSI1	YMR025W	0.51831	0.000305205	0.00259825	Subunit of the Cop9 signalosome
AAC3	YBR085W	0.517182	0.000316768	0.00267458	Mitochondrial inner membrane ADP/ATP translocator
PEX22	YAL055W	0.516877	0.000319962	0.00267958	Putative peroxisomal membrane protein
YKE4	YIL023C	0.5165	0.000323941	0.00269103	Zinc transporter
CKB1	YGL019W	0.515815	0.000331288	0.00272213	Beta regulatory subunit of casein kinase 2 (CK2)
YIL029C	YIL029C	0.515384	0.000335986	0.00272213	Putative protein of unknown function
ABZ2	YMR289W	0.51515	0.000338555	0.00272213	Aminodeoxychorismate lyase (4-amino-4-deoxychorismate lyase)
YCK3	YER123W	0.515106	0.000339042	0.00272213	Palmitoylated vacuolar membrane-localized casein kinase I isoform
SAM2	YDR502C	0.514939	0.000340898	0.00272213	S-adenosylmethionine synthetase
IRS4	YKR019C	0.514603	0.000344641	0.00273085	EH domain-containing protein
YLR235C	YLR235C	0.513546	0.000356668	0.00280458	NA
CLN2	YPL256C	0.511449	0.000381599	0.00297788	G1 cyclin involved in regulation of the cell cycle
KEL2	YGR238C	0.511049	0.000386514	0.00298258	Protein that negatively regulates mitotic exit
MPD2	YOL088C	0.51093	0.000387991	0.00298258	Member of the protein disulfide isomerase (PDI) family
HOG1	YLR113W	0.510422	0.000394349	0.00300899	Mitogen-activated protein kinase involved in osmoregulation
PHO3	YBR092C	0.509516	0.000405893	0.0030743	Constitutively expressed acid phosphatase similar to Pho5p
MKT1	YNL085W	0.509031	0.000412205	0.00309932	Protein similar to nucleases that forms a complex with Pbp1p
YDL172C	YDL172C	0.508256	0.000422442	0.00315328	NA
UIP4	YPL186C	0.507298	0.000435409	0.0032173	Protein that interacts with Ulp1p
YJL182C	YJL182C	0.507163	0.000437265	0.0032173	NA
LTE1	YAL024C	0.5052	0.000465016	0.00337618	Protein similar to GDP/GTP exchange factors
ELO2	YCR034W	0.505173	0.000465414	0.00337618	Fatty acid elongase, involved in sphingolipid biosynthesis
YGL217C	YGL217C	0.504767	0.000471334	0.00338508	NA
YLR042C	YLR042C	0.504601	0.000473779	0.00338508	Cell wall protein of unknown function
HHT1	YBR010W	0.504287	0.000478436	0.00338508	Histone H3
VHC1	YBR235W	0.504196	0.000479786	0.00338508	Vacuolar membrane cation-chloride cotransporter (CCC)
CLA4	YNL298W	0.503483	0.000490522	0.00343728	Cdc42p-activated signal transducing kinase
CKB2	YOR039W	0.502165	0.000510904	0.00355592	Beta' regulatory subunit of casein kinase 2 (CK2)
SWR1	YDR334W	0.501276	0.000525058	0.00359673	Swi2/Snf2-related ATPase
CHZ1	YER030W	0.501192	0.000526428	0.00359673	Histone chaperone for Htz1p/H2A-H2B dimer
YDL125C	YDL125C	0.501141	0.000527243	0.00359673	Adenosine 5'-monophosphoramidase
YEL033W	YEL033W	0.500478	0.000538064	0.00362575	Protein of unknown function
MOT3	YMR070W	0.500444	0.000538624	0.00362575	Transcriptional repressor, activator
YPL223C	YPL223C	0.499914	0.000547406	0.00362575	Hydrophilin essential in desiccation-rehydration process
SHE1	YBL031W	0.499831	0.00054879	0.00362575	Mitotic spindle protein
VAB2	YEL005C	0.499813	0.000549095	0.00362575	Subunit of the BLOC-1 complex involved in endosomal maturation
HNT2	YDR305C	0.498344	0.000574172	0.00376718	Dinucleoside triphosphate hydrolase
UPF3	YGR072W	0.497124	0.000595742	0.00387074	Component of the nonsense-mediated mRNA decay (NMD) pathway
MCM21	YDR318W	0.496854	0.000600611	0.00387074	Component of the kinetochore sub-complex COMA
YPR064W	YPR064W	0.49682	0.000601229	0.00387074	NA
BUD14	YAR014C	0.496093	0.000614516	0.00393171	Protein involved in bud-site selection
HIR2	YOR038C	0.495515	0.00062524	0.00395385	Subunit of HIR nucleosome assembly complex
REI1	YBR267W	0.495265	0.000629947	0.00395385	Cytoplasmic pre-60S factor
PSY3	YLR376C	0.495194	0.000631275	0.00395385	Component of Shu complex (aka PCSS complex)
CIN8	YEL061C	0.495074	0.000633559	0.00395385	Kinesin motor protein
HTA1	YDR225W	0.494875	0.000637326	0.00395385	Histone H2A
YBR134W	YBR134W	0.494682	0.000641006	0.00395385	NA
RPS10A	YOR293W	0.49427	0.00064894	0.00397896	Protein component of the small (40S) ribosomal subunit
FRE1	YLR214W	0.493559	0.000662789	0.00402068	Ferric reductase and cupric reductase
PEX32	YBR168W	0.493521	0.000663551	0.00402068	Peroxisomal integral membrane protein
GLT1	YDL171C	0.492698	0.000679932	0.00409585	NAD(+)-dependent glutamate synthase (GOGAT)
BUD13	YGL174W	0.491935	0.000695426	0.00416482	Subunit of the RES complex
RPL20B	YOR312C	0.491455	0.000705327	0.0041997	Ribosomal 60S subunit protein L20B
RPA14	YDR156W	0.491092	0.000712891	0.00422035	RNA polymerase I subunit A14
YLR407W	YLR407W	0.490038	0.00073527	0.00432796	Putative protein of unknown function
SLY41	YOR307C	0.489086	0.00075598	0.00437298	Protein involved in ER-to-Golgi transport
BUD27	YFL023W	0.489004	0.000757797	0.00437298	Unconventional prefoldin protein involved in translation initiation
YDL183C	YDL183C	0.488911	0.000759847	0.00437298	Protein that may form an active mitochondrial KHE system
SKI2	YLR398C	0.488909	0.000759899	0.00437298	Ski complex component and putative RNA helicase
NBP2	YDR162C	0.488513	0.000768692	0.004399	Protein involved in the HOG (high osmolarity glycerol) pathway
CSE2	YNR010W	0.488255	0.000774493	0.00440771	Subunit of the RNA polymerase II mediator complex
MET22	YOL064C	0.48729	0.000796432	0.00449396	Bisphosphate-3'-nucleotidase
SFM1	YOR021C	0.487206	0.000798374	0.00449396	SPOUT methyltransferase
GYP8	YFL027C	0.485914	0.000828672	0.00463915	GTPase-activating protein for yeast Rab family members
YHL012W	YHL012W	0.485537	0.000837694	0.00465979	Putative UTP glucose-1-phosphate uridylyltransferase
MSH2	YOL090W	0.485156	0.000846891	0.00465979	Protein that binds to DNA mismatches
YER034W	YER034W	0.484881	0.000853595	0.00465979	Protein of unknown function
BRE1	YDL074C	0.484862	0.00085407	0.00465979	E3 ubiquitin ligase
SET2	YJL168C	0.484824	0.000854977	0.00465979	Histone methyltransferase with a role in transcriptional elongation
RTT106	YNL206C	0.484357	0.000866473	0.00469759	Histone chaperone
ASC1	YMR116C	0.483788	0.000880655	0.00474949	G-protein beta subunit and guanine dissociation inhibitor for Gpa2p
YDR290W	YDR290W	0.482599	0.000910934	0.0048872	NA
NUP170	YBL079W	0.482344	0.000917524	0.00489705	Subunit of inner ring of nuclear pore complex (NPC)
HSL1	YKL101W	0.481416	0.000941923	0.00500136	Nim1p-related protein kinase
FSH2	YMR222C	0.480717	0.000960645	0.00507461	Putative serine hydrolase that localizes to the cytoplasm
YIL089W	YIL089W	0.480367	0.000970139	0.00509861	Protein of unknown function found in the ER and vacuole lumen
HOP1	YIL072W	0.478439	0.00102391	0.00533574	Meiosis-specific protein required for chromosome synapsis
CSM1	YCR086W	0.478379	0.00102562	0.00533574	Nucleolar protein that mediates homolog segregation during meiosis I
UBA4	YHR111W	0.477983	0.00103697	0.00536771	E1-like protein that activates Urm1p before urmylation
IST3	YIR005W	0.477435	0.00105289	0.00542282	Component of the U2 snRNP
YOR024W	YOR024W	0.476077	0.0010932	0.00559005	NA
XRN1	YGL173C	0.475978	0.00109621	0.00559005	Evolutionarily-conserved 5'-3' exonuclease
UBX4	YMR067C	0.475005	0.00112595	0.00571345	UBX domain-containing protein that interacts with Cdc48p
YBR277C	YBR277C	0.474637	0.00113738	0.00574312	NA
SOH1	YGL127C	0.474358	0.0011461	0.00575896	Subunit of the RNA polymerase II mediator complex
SNU66	YOR308C	0.474125	0.00115344	0.00576404	Component of the U4/U6.U5 snRNP complex
RKM3	YBR030W	0.473971	0.00115831	0.00576404	Ribosomal lysine methyltransferase
RAD52	YML032C	0.47351	0.00117301	0.00580661	Protein that stimulates strand exchange
GTR1	YML121W	0.47335	0.00117813	0.00580661	Subunit of a TORC1-stimulating GTPase complex
CKA2	YOR061W	0.472568	0.00120349	0.00590333	Alpha' catalytic subunit of casein kinase 2 (CK2)
YNL095C	YNL095C	0.472208	0.00121533	0.00593314	Putative protein of unknown function
YHR210C	YHR210C	0.471187	0.0012494	0.00606112	Putative aldose 1-epimerase superfamily protein
PHO13	YDL236W	0.471072	0.00125331	0.00606112	Conserved phosphatase acting as a metabolite repair enzyme
ELM1	YKL048C	0.470248	0.00128149	0.00616846	Serine/threonine protein kinase
YPL168W	YPL168W	0.46941	0.00131066	0.00627316	Protein that associates with mitochondrial ribosome
MOG1	YJR074W	0.469232	0.00131696	0.00627316	Conserved nuclear protein that interacts with GTP-Gsp1p
SPT8	YLR055C	0.469103	0.00132151	0.00627316	Subunit of the SAGA transcriptional regulatory complex
PSY2	YNL201C	0.468414	0.00134613	0.00636069	Subunit of protein phosphatase PP4 complex
PNP1	YLR209C	0.467917	0.00136409	0.00638915	Purine nucleoside phosphorylase
IRC25	YLR021W	0.467905	0.00136456	0.00638915	Component of a heterodimeric Poc4p-Irc25p chaperone
RPS1B	YML063W	0.466285	0.00142461	0.00664017	Ribosomal protein 10 (rp10) of the small (40S) subunit
YMR141C	YMR141C	0.465924	0.00143827	0.00667361	NA
VCX1	YDL128W	0.46499	0.00147418	0.0068016	Vacuolar membrane antiporter with Ca2+/H+ and K+/H+ exchange activity
HMO1	YDR174W	0.464865	0.00147906	0.0068016	Chromatin associated high mobility group (HMG) family member
TEC1	YBR083W	0.464233	0.00150387	0.00688284	Transcription factor targeting filamentation genes and Ty1 expression
YBL062W	YBL062W	0.464076	0.00151009	0.00688284	NA
IMP2	YMR035W	0.463318	0.00154041	0.00699012	Catalytic subunit of mitochondrial inner membrane peptidase complex
DPB4	YDR121W	0.462355	0.00157964	0.00713671	Subunit of DNA pol epsilon and of ISW2 chromatin accessibility complex
ABZ1	YNR033W	0.460472	0.00165884	0.00746181	Para-aminobenzoate (PABA) synthase
APN1	YKL114C	0.457841	0.00177509	0.00792427	Major apurinic/apyrimidinic endonuclease
RDH54	YBR073W	0.457798	0.00177704	0.00792427	DNA-dependent ATPase
EDE1	YBL047C	0.456804	0.00182271	0.00806803	Scaffold protein involved in the formation of early endocytic sites
YIR043C	YIR043C	0.456756	0.00182494	0.00806803	Blocked reading frame
ENV11	YGR071C	0.45619	0.00185146	0.00815026	Protein proposed to be involved in vacuolar functions
SGF73	YGL066W	0.455565	0.0018811	0.00822244	Subunit of DUBm module of SAGA and SLIK
YHL009C	YHL009C	0.455508	0.00188382	0.00822244	Basic leucine zipper (bZIP) transcription factor
NOT3	YIL038C	0.454975	0.00190942	0.00829905	Component of the CCR4-NOT core complex, involved in mRNA decapping
GRR1	YJR090C	0.454265	0.00194398	0.00841373	F-box protein component of an SCF ubiquitin-ligase complex
YKR023W	YKR023W	0.45388	0.00196298	0.00846042	Putative protein of unknown function
GGA1	YDR358W	0.453405	0.00198657	0.00851763	Golgi-localized protein with homology to gamma-adaptin
DBF2	YGR092W	0.453281	0.00199279	0.00851763	Ser/Thr kinase involved in transcription and stress response
YOR082C	YOR082C	0.452506	0.0020319	0.00861804	NA
YLR149C	YLR149C	0.452484	0.00203301	0.00861804	Protein of unknown function
MDR1	YGR100W	0.450832	0.00211867	0.00893813	Cytoplasmic GTPase-activating protein
ARF1	YDL192W	0.450695	0.00212588	0.00893813	ADP-ribosylation factor
SWI4	YER111C	0.449768	0.00217538	0.00910909	DNA binding component of the SBF complex (Swi4p-Swi6p)
PMR1	YGL167C	0.448839	0.00222596	0.00928315	High affinity Ca2+/Mn2+ P-type ATPase
BEM1	YBR200W	0.448648	0.00223652	0.00928957	Protein containing SH3-domains
RRD2	YPL152W	0.447989	0.00227311	0.00940363	Peptidyl-prolyl cis/trans-isomerase
YDR030C	YDR030C	0.447121	0.00232211	0.00951408	Protein involved in DNA repair
TOF2	YKR010C	0.446998	0.00232913	0.00951408	Protein required for rDNA silencing and mitotic rDNA condensation
YAR1	YPL239W	0.446893	0.00233512	0.00951408	Ankyrin-repeat containing, nucleocytoplasmic shuttling chaperone
RPN13	YLR421C	0.446864	0.00233676	0.00951408	Subunit of the 19S regulatory particle of the 26S proteasome lid
AIM41	YOR215C	0.445658	0.00240668	0.00972529	Protein of unknown function
VID28	YIL017C	0.445567	0.002412	0.00972529	GID Complex subunit, serves as adaptor for regulatory subunit Vid24p
INO2	YDR123C	0.4454	0.00242183	0.00972529	Transcription factor
ATG27	YJL178C	0.445323	0.00242639	0.00972529	Type I membrane protein involved in autophagy and the Cvt pathway
LRS4	YDR439W	0.445019	0.00244441	0.00975953	Nucleolar protein that forms a complex with Csm1p
ADH2	YMR303C	0.444316	0.00248652	0.00988295	Glucose-repressible alcohol dehydrogenase II
UBR2	YLR024C	0.444183	0.00249451	0.00988295	Cytoplasmic ubiquitin-protein ligase (E3)
YOR268C	YOR268C	0.443203	0.00255439	0.0100594	Putative protein of unknown function
MPP6	YNR024W	0.443084	0.00256174	0.0100594	Nuclear exosome-associated RNA binding protein
EGH1	YIR007W	0.442977	0.00256834	0.0100594	Steryl-beta-glucosidase with broad specificity for aglycones
PPR1	YLR014C	0.442801	0.00257927	0.0100639	Zinc finger transcription factor
RPS23B	YPR132W	0.4422	0.00261688	0.0101721	Ribosomal protein 28 (rp28) of the small (40S) ribosomal subunit
YLR456W	YLR456W	0.441613	0.00265403	0.0102778	Protein of unknown function
LEU3	YLR451W	0.441161	0.00268295	0.0103508	Zinc-knuckle transcription factor, repressor and activator
YBP2	YGL060W	0.440998	0.00269341	0.0103524	Central kinetochore associated protein
THI22	YPR121W	0.440625	0.00271754	0.0104063	Protein with similarity to hydroxymethylpyrimidine phosphate kinases
APC9	YLR102C	0.440393	0.00273265	0.0104255	Subunit of the Anaphase-Promoting Complex/Cyclosome (APC/C)
DFG10	YIL049W	0.439892	0.0027655	0.0105118	Probable polyprenol reductase
YGL260W	YGL260W	0.439691	0.00277879	0.0105235	Putative protein of unknown function
ATG20	YDL113C	0.439232	0.00280929	0.0105828	Sorting nexin family member
TOP1	YOL006C	0.439147	0.002815	0.0105828	Topoisomerase I
TSA1	YML028W	0.438635	0.00284942	0.0106733	Thioredoxin peroxidase
MPH1	YIR002C	0.438343	0.00286916	0.0107083	3'-5' DNA helicase involved in error-free bypass of DNA lesions
OPT1	YJL212C	0.437825	0.00290458	0.0108013	Proton-coupled oligopeptide transporter of the plasma membrane
CNE1	YAL058W	0.437663	0.00291568	0.0108036	Calnexin
YJL169W	YJL169W	0.437492	0.00292749	0.0108085	NA
KSP1	YHR082C	0.436482	0.002998	0.0109829	Serine/threonine protein kinase
ELP3	YPL086C	0.43647	0.0029988	0.0109829	Subunit of Elongator complex
MGA2	YIR033W	0.436297	0.00301101	0.0109829	ER membrane protein involved in regulation of OLE1 transcription
MIH1	YMR036C	0.436208	0.00301737	0.0109829	Protein tyrosine phosphatase involved in cell cycle control
POC4	YPL144W	0.436022	0.00303057	0.0109921	Component of a heterodimeric Poc4p-Irc25p chaperone
ARN2	YHL047C	0.434881	0.00311261	0.0112202	Transporter
SIN4	YNL236W	0.434794	0.00311889	0.0112202	Subunit of the RNA polymerase II mediator complex
TRM3	YDL112W	0.434695	0.00312614	0.0112202	2'-O-ribose methyltransferase
VMA21	YGR105W	0.434195	0.00316284	0.0113125	Integral membrane protein required for V-ATPase function
IMP2'	YIL154C	0.433459	0.00321743	0.011452	Transcriptional activator involved in maintenance of ion homeostasis
RPL16A	YIL133C	0.43337	0.00322408	0.011452	Ribosomal 60S subunit protein L16A
RPS11B	YBR048W	0.432209	0.00331199	0.0117114	Protein component of the small (40S) ribosomal subunit
ASH1	YKL185W	0.432107	0.00331984	0.0117114	Component of the Rpd3L histone deacetylase complex
YLR402W	YLR402W	0.431642	0.00335562	0.0117399	NA
PIR5	YJL160C	0.431581	0.00336039	0.0117399	Putative protein of unknown function
SCP1	YOR367W	0.431559	0.00336211	0.0117399	Component of yeast cortical actin cytoskeleton
MFT1	YML062C	0.431223	0.00338824	0.0117669	Subunit of the THO complex
PAT1	YCR077C	0.431092	0.00339845	0.0117669	Deadenylation-dependent mRNA-decapping factor
TAT1	YBR069C	0.43102	0.0034041	0.0117669	Amino acid transporter for valine, leucine, isoleucine, and tyrosine
AQR1	YNL065W	0.430156	0.00347235	0.0119626	Plasma membrane transporter of the major facilitator superfamily
IES2	YNL215W	0.428618	0.00359659	0.012315	Protein that associates with the INO80 chromatin remodeling complex
ELP4	YPL101W	0.428481	0.00360785	0.012315	Subunit of hexameric RecA-like ATPase Elp456 Elongator subcomplex
SAC1	YKL212W	0.428449	0.00361051	0.012315	Phosphatidylinositol phosphate (PtdInsP) phosphatase
PDE2	YOR360C	0.428201	0.00363093	0.0123438	High-affinity cyclic AMP phosphodiesterase
NPT1	YOR209C	0.427562	0.00368404	0.0124489	Nicotinate phosphoribosyltransferase
RPS6A	YPL090C	0.427538	0.00368602	0.0124489	Protein component of the small (40S) ribosomal subunit
YLL053C	YLL053C	0.427315	0.00370477	0.0124714	Putative protein
HIR1	YBL008W	0.426868	0.00374247	0.0125572	Subunit of the HIR complex
GUP1	YGL084C	0.42645	0.00377802	0.0126354	Plasma membrane protein involved in remodeling GPI anchors
LAG1	YHL003C	0.426185	0.0038007	0.0126701	Ceramide synthase component
SKP2	YNL311C	0.425883	0.0038267	0.0127156	F-box protein of unknown function
YIL059C	YIL059C	0.425573	0.00385353	0.012736	NA
KEX1	YGL203C	0.425526	0.00385758	0.012736	Cell death protease essential for hypochlorite-induced apoptosis
SRO77	YBL106C	0.425219	0.00388436	0.0127835	Protein with roles in exocytosis and cation homeostasis
MDM10	YAL010C	0.424267	0.00396826	0.013018	Subunit of both the ERMES and the SAM complex
IPK1	YDR315C	0.424055	0.0039872	0.0130386	Inositol 1,3,4,5,6-pentakisphosphate 2-kinase
YJL175W	YJL175W	0.423374	0.00404832	0.0131966	NA
BIK1	YCL029C	0.423205	0.00406362	0.0132047	Microtubule-associated protein
PEX1	YKL197C	0.422715	0.00410825	0.0133077	AAA-peroxin
MME1	YMR166C	0.422451	0.00413249	0.0133443	Transporter of the mitochondrial inner membrane that exports magnesium
YDR193W	YDR193W	0.422051	0.00416941	0.0134214	NA
HSC82	YMR186W	0.421895	0.00418393	0.0134262	Cytoplasmic chaperone of the Hsp90 family
YPL102C	YPL102C	0.421266	0.0042427	0.0135725	NA
VPS5	YOR069W	0.420804	0.0042863	0.0136696	Nexin-1 homolog
YJL188C	YJL188C	0.420367	0.00432788	0.0137595	NA
GPH1	YPR160W	0.419825	0.00437993	0.0138822	Glycogen phosphorylase required for the mobilization of glycogen
YDL186W	YDL186W	0.418766	0.00448307	0.0141463	Putative protein of unknown function
EFM5	YGR001C	0.418648	0.00449467	0.0141463	S-adenosylmethionine-dependent lysine methyltransferase
MUM2	YBR057C	0.418549	0.00450447	0.0141463	Protein essential for meiotic DNA replication and sporulation
STB5	YHR178W	0.418149	0.00454405	0.0142273	Transcription factor
TEL1	YBL088C	0.417465	0.00461255	0.014381	Protein kinase primarily involved in telomere length regulation
BUB3	YOR026W	0.41738	0.00462109	0.014381	Kinetochore checkpoint WD40 repeat protein
LDH1	YBR204C	0.417	0.00465955	0.0144571	Serine hydrolase
HAL5	YJL165C	0.415878	0.00477464	0.0147696	Putative protein kinase
YBL055C	YBL055C	0.415676	0.00479559	0.0147872	3'-->5' exonuclease and endonuclease with a possible role in apoptosis
ARG4	YHR018C	0.415547	0.004809	0.0147872	Argininosuccinate lyase
HIS6	YIL020C	0.415251	0.00483989	0.0148378	Enzyme that catalyzes the fourth step in the histidine pathway
SRB2	YHR041C	0.414928	0.00487384	0.0148733	Subunit of the RNA polymerase II mediator complex
PAA1	YDR071C	0.414866	0.00488033	0.0148733	Polyamine acetyltransferase
BST1	YFL025C	0.414617	0.00490665	0.0149094	GPI inositol deacylase of the endoplasmic reticulum (ER)
SSH4	YKL124W	0.414023	0.00496989	0.0150571	Specificity factor required for Rsp5p-dependent ubiquitination
CLB6	YGR109C	0.412908	0.00509044	0.0153586	B-type cyclin involved in DNA replication during S phase
YIL100W	YIL100W	0.412808	0.00510144	0.0153586	NA
JNM1	YMR294W	0.412692	0.00511414	0.0153586	Component of the yeast dynactin complex
SFB2	YNL049C	0.412206	0.00516764	0.0154606	Component of the Sec23p-Sfb2p heterodimer of the COPII vesicle coat
ETT1	YOR051C	0.412111	0.00517811	0.0154606	Nuclear protein that inhibits replication of Brome mosaic virus
THR1	YHR025W	0.411697	0.00522407	0.0155527	Homoserine kinase
NCS2	YNL119W	0.411383	0.00525923	0.0155801	Protein required for uridine thiolation of Lys(UUU) and Glu(UUC) tRNAs
DPB3	YBR278W	0.411224	0.00527712	0.0155801	Third-largest subunit of DNA polymerase II (DNA polymerase epsilon)
DAL4	YIR028W	0.41121	0.00527862	0.0155801	Allantoin permease
MRM2	YGL136C	0.410815	0.00532329	0.0156499	Mitochondrial 2' O-ribose methyltransferase
ERP6	YGL002W	0.410732	0.00533266	0.0156499	Member of the p24 family involved in ER to Golgi transport
PET494	YNR045W	0.409886	0.00542936	0.0158884	Mitochondrial translational activator specific for the COX3 mRNA
RPS19B	YNL302C	0.409157	0.0055137	0.0160895	Protein component of the small (40S) ribosomal subunit
ATP11	YNL315C	0.408522	0.00558821	0.0162609	Molecular chaperone
ICE2	YIL090W	0.407695	0.00568631	0.0164962	Integral ER membrane protein with type-III transmembrane domains
YCF1	YDR135C	0.407572	0.00570112	0.0164962	Vacuolar glutathione S-conjugate transporter
LHS1	YKL073W	0.407306	0.00573304	0.0165421	Molecular chaperone of the endoplasmic reticulum lumen
UBX2	YML013W	0.406938	0.00577746	0.0166237	Bridging factor involved in ER-associated protein degradation (ERAD)
RFX1	YLR176C	0.4068	0.00579422	0.0166255	Major transcriptional repressor of DNA-damage-regulated genes
SKN7	YHR206W	0.405847	0.00591083	0.016894	Nuclear response regulator and transcription factor
ATG17	YLR423C	0.405768	0.00592059	0.016894	Scaffold protein responsible for phagophore assembly site organization
INM2	YDR287W	0.404382	0.00609385	0.0173403	Inositol monophosphatase
YLR374C	YLR374C	0.404222	0.0061141	0.01735	NA
TDA1	YMR291W	0.403763	0.0061726	0.0174679	Protein kinase of unknown cellular role
YML003W	YML003W	0.402933	0.00627937	0.0177214	Putative protein of unknown function
GCR2	YNL199C	0.402739	0.00630456	0.0177439	Transcriptional activator of genes involved in glycolysis
STE23	YLR389C	0.402251	0.00636835	0.0178745	Metalloprotease
LIF1	YGL090W	0.401074	0.00652425	0.0182103	Component of the DNA ligase IV complex
FIR1	YER032W	0.401021	0.00653132	0.0182103	Protein involved in 3' mRNA processing
RSM25	YIL093C	0.400948	0.00654101	0.0182103	Mitochondrial ribosomal protein of the small subunit
TBS1	YBR150C	0.400206	0.00664115	0.0184393	Protein of unknown function
PUN1	YLR414C	0.399794	0.00669719	0.0185075	Plasma membrane protein with a role in cell wall integrity
YMR153C-A	YMR153C-A	0.399761	0.00670165	0.0185075	NA
ECT1	YGR007W	0.399577	0.00672697	0.0185277	Ethanolamine-phosphate cytidylyltransferase
REC8	YPR007C	0.398704	0.00684751	0.0188094	Meiosis-specific component of the sister chromatid cohesion complex
ARP1	YHR129C	0.398365	0.00689475	0.0188888	Actin-related protein of the dynactin complex
YMR253C	YMR253C	0.398057	0.00693793	0.0189567	Putative protein of unknown function
USA1	YML029W	0.397224	0.00705593	0.0192281	Scaffold subunit of the Hrd1p ubiquitin ligase
RCO1	YMR075W	0.396864	0.00710729	0.0192696	Essential component of the Rpd3S histone deacetylase complex
RSC2	YLR357W	0.396856	0.00710855	0.0192696	Component of the RSC chromatin remodeling complex
IRC21	YMR073C	0.395518	0.00730241	0.0197023	Protein of unknown function
LEO1	YOR123C	0.395417	0.00731731	0.0197023	Component of the Paf1 complex
RTC1	YOL138C	0.395361	0.00732557	0.0197023	Subunit of SEACAT, a subcomplex of the SEA complex
HST3	YOR025W	0.394596	0.00743863	0.0199543	Member of the Sir2 family of NAD(+)-dependent protein deacetylases
MSA1	YOR066W	0.394111	0.00751105	0.0200962	Activator of G1-specific transcription factors MBF and SBF
SUB1	YMR039C	0.393789	0.00755943	0.0201733	Transcriptional regulator
CIN5	YOR028C	0.39337	0.00762289	0.02029	Basic leucine zipper (bZIP) transcription factor of the yAP-1 family
YUH1	YJR099W	0.391163	0.00796385	0.021143	Ubiquitin C-terminal hydrolase
SWF1	YDR126W	0.390744	0.0080299	0.0212635	Palmitoyltransferase that acts on transmembrane proteins
TMA64	YDR117C	0.390169	0.0081213	0.0213735	Protein of unknown function that associates with ribosomes
COQ2	YNR041C	0.39007	0.0081372	0.0213735	Para hydroxybenzoate polyprenyl transferase
TDA3	YHR009C	0.389993	0.0081495	0.0213735	Putative oxidoreductase involved in late endosome to Golgi transport
YEF1	YEL041W	0.389962	0.00815444	0.0213735	ATP-NADH kinase
MNN10	YDR245W	0.389631	0.00820759	0.0214582	Subunit of a Golgi mannosyltransferase complex
SSK2	YNR031C	0.389181	0.00828037	0.0215937	MAP kinase kinase kinase of HOG1 mitogen-activated signaling pathway
ODC2	YOR222W	0.388886	0.00832846	0.0216643	Mitochondrial inner membrane transporter
RIM1	YCR028C-A	0.388076	0.00846136	0.0219545	ssDNA-binding protein essential for mitochondrial genome maintenance
YOR055W	YOR055W	0.387868	0.00849566	0.0219881	NA
ENV9	YOR246C	0.387358	0.0085805	0.0221521	Protein proposed to be involved in vacuolar functions
WSS1	YHR134W	0.386459	0.00873174	0.0224861	Metalloprotease involved in DNA repair, removes DNA-protein crosslink
YKU70	YMR284W	0.386237	0.00876939	0.0225111	Subunit of the telomeric Ku complex (Yku70p-Yku80p)
PUS7	YOR243C	0.385978	0.00881357	0.0225111	Pseudouridine synthase
CRH1	YGR189C	0.385917	0.00882388	0.0225111	Chitin transglycosylase
AXL1	YPR122W	0.385888	0.00882883	0.0225111	Haploid specific endoprotease of a-factor mating pheromone
APP1	YNL094W	0.385582	0.00888129	0.0225889	Phosphatidate phosphatase, converts phosphatidate to diacylglycerol
FUS3	YBL016W	0.384898	0.00899939	0.0228329	Mitogen-activated serine/threonine protein kinase involved in mating
YAK1	YJL141C	0.384691	0.00903544	0.022868	Serine-threonine protein kinase
CYB5	YNL111C	0.384087	0.00914102	0.0230786	Cytochrome b5
CUR1	YPR158W	0.383007	0.00933248	0.0234954	Sorting factor, central regulator of spatial protein quality control
RPS23A	YGR118W	0.382899	0.00935175	0.0234954	Ribosomal protein 28 (rp28) of the small (40S) ribosomal subunit
SLM3	YDL033C	0.38225	0.00946847	0.0237308	tRNA-specific 2-thiouridylase
BUD31	YCR063W	0.382055	0.00950386	0.0237617	Component of the SF3b subcomplex of the U2 snRNP
PIG2	YIL045W	0.381833	0.00954419	0.0238047	Putative type-1 protein phosphatase targeting subunit
DYN3	YMR299C	0.381434	0.00961694	0.0239282	Dynein light intermediate chain (LIC)
SPO12	YHR152W	0.381022	0.00969267	0.0240586	Nucleolar protein of unknown function
LYS2	YBR115C	0.379878	0.00990514	0.0245017	Alpha aminoadipate reductase
LIP5	YOR196C	0.379806	0.00991877	0.0245017	Protein involved in biosynthesis of the coenzyme lipoic acid
ELP2	YGR200C	0.379109	0.0100503	0.0247671	Subunit of Elongator complex
RAD57	YDR004W	0.378925	0.0100852	0.0247939	Protein that stimulates strand exchange
CBR1	YIL043C	0.378732	0.010122	0.0248251	Cytochrome b reductase
YHR146W	YHR146W	0.376696	0.0105163	0.0257221	Protein that binds to cruciform DNA structures
YKR070W	YKR070W	0.376587	0.0105377	0.0257221	Putative protein of unknown function
ARC1	YGL105W	0.376132	0.0106276	0.0258804	Protein that binds tRNA and methionyl- and glutamyl-tRNA synthetases
CHS1	YNL192W	0.374401	0.0109754	0.0266643	Chitin synthase I
YKR015C	YKR015C	0.373726	0.0111137	0.0269366	Putative protein of unknown function
COX5B	YIL111W	0.373123	0.0112381	0.0271742	Subunit Vb of cytochrome c oxidase
IES4	YOR189W	0.372967	0.0112704	0.0271885	Component of the INO80 chromatiin remodeling complex
PFK26	YIL107C	0.37241	0.0113868	0.0273648	6-phosphofructo-2-kinase
APS3	YJL024C	0.372363	0.0113966	0.0273648	Small subunit of the clathrin-associated adaptor complex AP-3
COX7	YMR256C	0.37113	0.0116575	0.0278872	Subunit VII of cytochrome c oxidase (Complex IV)
HPC2	YBR215W	0.37108	0.0116683	0.0278872	Subunit of the HIR complex
RPS18B	YML026C	0.370005	0.0118999	0.0283748	Protein component of the small (40S) ribosomal subunit
TPM2	YIL138C	0.369753	0.0119547	0.0284396	Minor isoform of tropomyosin
GFD1	YMR255W	0.36939	0.0120339	0.0285584	Coiled-coiled protein of unknown function
DAL81	YIR023W	0.369271	0.0120601	0.0285584	Positive regulator of genes in multiple nitrogen degradation pathways
FTR1	YER145C	0.36899	0.0121218	0.0286376	High affinity iron permease
RTF1	YGL244W	0.368866	0.0121491	0.0286376	Subunit of RNAPII-associated chromatin remodeling Paf1 complex
GCV1	YDR019C	0.368353	0.0122627	0.0288394	T subunit of the mitochondrial glycine decarboxylase complex
HMI1	YOL095C	0.368	0.0123415	0.0289586	Mitochondrial inner membrane localized ATP-dependent DNA helicase
YSR3	YKR053C	0.367455	0.0124637	0.029146	Dihydrosphingosine 1-phosphate phosphatase
LYS9	YNR050C	0.367392	0.012478	0.029146	Saccharopine dehydrogenase (NADP+, L-glutamate-forming)
DST1	YGL043W	0.366763	0.0126205	0.0294122	General transcription elongation factor TFIIS
UBS1	YBR165W	0.366282	0.0127301	0.0296007	Ubiquitin-conjugating enzyme suppressor that regulates Cdc34p
BCK2	YER167W	0.365933	0.0128102	0.02972	Serine/threonine-rich protein involved in PKC1 signaling pathway
PHO2	YDL106C	0.365712	0.0128613	0.0297714	Homeobox transcription factor
PAM1	YDR251W	0.365415	0.0129299	0.0298632	Essential protein of unknown function
VPS4	YPR173C	0.364868	0.0130573	0.0300899	AAA-ATPase involved in multivesicular body (MVB) protein sorting
PFA4	YOL003C	0.364716	0.013093	0.0301048	Palmitoyltransferase with autoacylation activity
TOF1	YNL273W	0.363628	0.0133497	0.0306266	Subunit of a replication-pausing checkpoint complex
MLP2	YIL149C	0.363392	0.0134059	0.0306553	Myosin-like protein associated with the nuclear envelope
PUS5	YLR165C	0.363326	0.0134217	0.0306553	Pseudouridine synthase
YML020W	YML020W	0.36277	0.013555	0.0307689	Putative protein of unknown function
SLA1	YBL007C	0.362767	0.0135559	0.0307689	Cytoskeletal protein binding protein
VAM6	YDL077C	0.362745	0.0135611	0.0307689	Guanine nucleotide exchange factor for the GTPase Gtr1p
ARF3	YOR094W	0.362507	0.0136184	0.0308312	Glucose-repressible ADP-ribosylation factor
LAA1	YJL207C	0.362368	0.0136522	0.0308399	AP-1 accessory protein
MEH1	YKR007W	0.361266	0.0139212	0.0313786	Component of the EGO and GSE complexes
WSC2	YNL283C	0.360654	0.0140721	0.0316495	Sensor-transducer of the stress-activated PKC1-MPK1 signaling pathway
OLA1	YBR025C	0.359407	0.0143842	0.0322468	P-loop ATPase with similarity to human OLA1 and bacterial YchF
LST4	YKL176C	0.359231	0.0144286	0.0322468	Subunit of the Lst4p-Lst7p GTPase activating protein complex for Gtr2p
DRS2	YAL026C	0.359219	0.0144316	0.0322468	Trans-golgi network aminophospholipid translocase (flippase)
NGL3	YML118W	0.358624	0.0145829	0.0325145	3'-5' exonuclease specific for poly-A RNAs
NUP2	YLR335W	0.358334	0.014657	0.032609	Nucleoporin involved in nucleocytoplasmic transport
HAL1	YPR005C	0.357421	0.0148922	0.0330069	Cytoplasmic protein involved in halotolerance
EDC3	YEL015W	0.357349	0.014911	0.0330069	Non-essential conserved protein with a role in mRNA decapping
CEX1	YOR112W	0.357268	0.014932	0.0330069	Component of nuclear aminoacylation-dependent tRNA export pathway
AMN1	YBR158W	0.356949	0.0150152	0.0331198	Protein required for daughter cell separation
SWM2	YNR004W	0.356652	0.0150928	0.0332198	Protein with a role in snRNA and snoRNA cap trimethylation
BRE5	YNR051C	0.356434	0.0151499	0.0332745	Ubiquitin protease cofactor
SLX5	YDL013W	0.355817	0.0153129	0.0335608	Subunit of the Slx5-Slx8 SUMO-targeted Ub ligase (STUbL) complex
PBY1	YBR094W	0.355189	0.01548	0.0337934	Putative tubulin tyrosine ligase associated with P-bodies
RPS21A	YKR057W	0.355058	0.0155152	0.0337934	Protein component of the small (40S) ribosomal subunit
MIC26	YGR235C	0.35505	0.0155174	0.0337934	Component of the MICOS complex
PHO5	YBR093C	0.354866	0.0155668	0.0338294	Repressible acid phosphatase
HHF1	YBR009C	0.353215	0.0160153	0.0347308	Histone H4
HXT2	YMR011W	0.352719	0.0161518	0.0348317	High-affinity glucose transporter of the major facilitator superfamily
FUS1	YCL027W	0.35261	0.0161819	0.0348317	Membrane protein localized to the shmoo tip
FAB1	YFR019W	0.352609	0.0161823	0.0348317	1-phosphatidylinositol-3-phosphate 5-kinase
TRP1	YDR007W	0.352512	0.0162093	0.0348317	Phosphoribosylanthranilate isomerase
BUD21	YOR078W	0.352434	0.0162309	0.0348317	Component of small ribosomal subunit (SSU) processosome
YIL032C	YIL032C	0.351982	0.0163566	0.0350285	NA
YIL163C	YIL163C	0.351666	0.0164452	0.0350792	Protein of unknown function
RGI2	YIL057C	0.351562	0.0164742	0.0350792	Protein of unknown function
SNQ2	YDR011W	0.351533	0.0164824	0.0350792	Plasma membrane ATP-binding cassette (ABC) transporter
RAD23	YEL037C	0.351294	0.0165497	0.0350991	Protein with ubiquitin-like N terminus
SIS2	YKR072C	0.351257	0.0165599	0.0350991	Negative regulatory subunit of protein phosphatase 1 (Ppz1p)
YPT10	YBR264C	0.350842	0.0166773	0.0352062	Rab family GTP-binding protein
LSM1	YJL124C	0.350829	0.016681	0.0352062	Lsm (Like Sm) protein
SEC66	YBR171W	0.350717	0.016713	0.0352062	Non-essential subunit of Sec63 complex
RPS28B	YLR264W	0.350228	0.0168522	0.035427	Protein component of the small (40S) ribosomal subunit
SOK1	YDR006C	0.349383	0.017095	0.0358642	Protein of unknown function
BAT2	YJR148W	0.348638	0.0173117	0.0362294	Cytosolic branched-chain amino acid (BCAA) aminotransferase
YPR126C	YPR126C	0.348543	0.0173394	0.0362294	NA
YIL055C	YIL055C	0.348045	0.0174853	0.0364604	Putative protein of unknown function
PIH1	YHR034C	0.347127	0.0177572	0.0369525	Component of the conserved R2TP complex (Rvb1-Rvb2-Tah1-Pih1)
ERD1	YDR414C	0.346785	0.0178591	0.0370539	Predicted membrane protein required for lumenal ER protein retention
TPC1	YGR096W	0.346723	0.0178779	0.0370539	Mitochondrial membrane transporter
SAP4	YGL229C	0.346024	0.018088	0.0374141	Protein required for function of the Sit4p protein phosphatase
IRA2	YOL081W	0.345837	0.0181448	0.0374563	GTPase-activating protein
RPS16A	YMR143W	0.345435	0.0182667	0.0375713	Protein component of the small (40S) ribosomal subunit
KEX2	YNL238W	0.345353	0.0182916	0.0375713	Kexin, a subtilisin-like protease (proprotein convertase)
PBI2	YNL015W	0.345293	0.0183099	0.0375713	Cytosolic inhibitor of vacuolar proteinase B (PRB1)
TPS2	YDR074W	0.345024	0.0183923	0.0376654	Phosphatase subunit of the trehalose-6-P synthase/phosphatase complex
MSA2	YKR077W	0.3449	0.0184303	0.0376683	Putative transcriptional activator
RFM1	YOR279C	0.344427	0.0185758	0.0378438	Component of the Sum1p-Rfm1p-Hst1p complex
RRN10	YBL025W	0.344367	0.0185942	0.0378438	Protein involved in promoting high level transcription of rDNA
SDC1	YDR469W	0.344159	0.0186585	0.0378438	Subunit of the COMPASS (Set1C) complex
VPS24	YKL041W	0.344043	0.0186944	0.0378438	One of four subunits of the ESCRT-III complex
NGR1	YBR212W	0.344026	0.0186998	0.0378438	RNA binding protein that negatively regulates growth rate
SLT2	YHR030C	0.343843	0.0187565	0.0378841	Serine/threonine MAP kinase
QCR2	YPR191W	0.343505	0.0188617	0.0380219	Subunit 2 of ubiquinol cytochrome-c reductase (Complex III)
UTH1	YKR042W	0.343386	0.0188991	0.0380229	Mitochondrial inner membrane protein
OST4	YDL232W	0.343154	0.0189718	0.0380873	Subunit of the oligosaccharyltransferase complex of the ER lumen
PCP1	YGR101W	0.342874	0.0190595	0.0380873	Mitochondrial serine protease
IRC15	YPL017C	0.342822	0.019076	0.0380873	Microtubule associated protein
PSR1	YLL010C	0.342812	0.019079	0.0380873	Plasma membrane associated protein phosphatase
YOR263C	YOR263C	0.342539	0.0191652	0.0381854	NA
IVY1	YDR229W	0.34179	0.0194031	0.0385848	Phospholipid-binding protein that interacts with both Ypt7p and Vps33p
COX10	YPL172C	0.341593	0.0194662	0.038627	Heme A:farnesyltransferase
BCH2	YKR027W	0.341458	0.0195093	0.038627	Member of the ChAPs (Chs5p-Arf1p-binding proteins) family
EAF7	YNL136W	0.341372	0.0195369	0.038627	Subunit of the NuA4 histone acetyltransferase complex
IMG2	YCR071C	0.341028	0.0196477	0.0386873	Mitochondrial ribosomal protein of the large subunit
CYC1	YJR048W	0.341008	0.019654	0.0386873	Cytochrome c, isoform 1
YMR265C	YMR265C	0.340928	0.01968	0.0386873	Putative protein of unknown function
YNL205C	YNL205C	0.34044	0.0198378	0.0389107	NA
TYW1	YPL207W	0.340343	0.0198692	0.0389107	Iron-sulfer protein required for synthesis of Wybutosine modified tRNA
CBC2	YPL178W	0.340048	0.0199654	0.038959	Small subunit of the heterodimeric cap binding complex with Sto1p
GIM4	YEL003W	0.340036	0.0199695	0.038959	Subunit of the heterohexameric cochaperone prefoldin complex
ARG2	YJL071W	0.339788	0.0200504	0.0390151	Acetylglutamate synthase (glutamate N-acetyltransferase)
RQC1	YDR333C	0.33957	0.020122	0.0390151	Component of the ribosome quality control complex (RQC)
PFK2	YMR205C	0.339521	0.0201379	0.0390151	Beta subunit of heterooctameric phosphofructokinase
FMT1	YBL013W	0.339485	0.0201498	0.0390151	Methionyl-tRNA formyltransferase
RPS4A	YJR145C	0.339279	0.0202178	0.0390733	Protein component of the small (40S) ribosomal subunit
YDR068W	YDR068W	0.339127	0.0202676	0.0390964	Protein of unknown function
YBR266C	YBR266C	0.338672	0.0204184	0.0393135	NA
VTC2	YFL004W	0.338159	0.0205894	0.0395595	Regulatory subunit of the vacuolar transporter chaperone (VTC) complex
FHN1	YGR131W	0.338059	0.020623	0.0395595	Protein of unknown function
RPS11A	YDR025W	0.337612	0.020773	0.0397733	Protein component of the small (40S) ribosomal subunit
RLM1	YPL089C	0.336918	0.0210075	0.0401327	MADS-box transcription factor
SHE9	YDR393W	0.336826	0.0210387	0.0401327	Protein required for normal mitochondrial morphology
YLL059C	YLL059C	0.335029	0.0216564	0.0412348	NA
YDL118W	YDL118W	0.33455	0.0218233	0.0414759	NA
CIN1	YOR349W	0.334148	0.0219644	0.041603	Tubulin folding factor D involved in beta-tubulin (Tub2p) folding
HSP26	YBR072W	0.334129	0.021971	0.041603	Small heat shock protein (sHSP) with chaperone activity
CTI6	YPL181W	0.333092	0.0223377	0.0422199	Component of the Rpd3L histone deacetylase complex
IKI3	YLR384C	0.332592	0.0225166	0.0424799	Subunit of Elongator complex
LDB18	YLL049W	0.332087	0.022698	0.042744	Component of the dynactin complex
USV1	YPL230W	0.331541	0.0228953	0.0430368	Putative transcription factor containing a C2H2 zinc finger
SKI8	YGL213C	0.331389	0.0229508	0.0430393	Ski complex component and WD-repeat protein
PHO86	YJL117W	0.331308	0.0229802	0.0430393	Endoplasmic reticulum (ER) resident protein
YBR224W	YBR224W	0.330876	0.0231378	0.0432558	NA
ARP6	YLR085C	0.33075	0.023184	0.0432636	Actin-related protein that binds nucleosomes
GPP2	YER062C	0.330431	0.0233009	0.0434032	DL-glycerol-3-phosphate phosphatase involved in glycerol biosynthesis
YGL042C	YGL042C	0.330101	0.0234225	0.043551	NA
IOC3	YFR013W	0.328729	0.0239336	0.0444211	Subunit of the Isw1a complex
RPS27B	YHR021C	0.328356	0.024074	0.0446013	Protein component of the small (40S) ribosomal subunit
YKL033W-A	YKL033W-A	0.327953	0.0242265	0.0448032	Putative protein of unknown function
DEG1	YFL001W	0.327712	0.0243178	0.0448914	tRNA:pseudouridine synthase
HMF1	YER057C	0.32757	0.0243718	0.0449106	Member of the p14.5 protein family
HOS2	YGL194C	0.327001	0.0245893	0.0451581	Histone deacetylase and subunit of Set3 and Rpd3L complexes
RPL42A	YNL162W	0.326989	0.0245937	0.0451581	Ribosomal 60S subunit protein L42A
NAS6	YGR232W	0.326822	0.0246579	0.0451953	Assembly chaperone for the 19S proteasome regulatory particle base
RCR1	YBR005W	0.32495	0.0253854	0.0464461	Protein of the ER membrane involved in cell wall chitin deposition
PPG1	YNR032W	0.324053	0.0257394	0.0470104	Putative serine/threonine protein phosphatase
VAM10	YOR068C	0.323616	0.0259136	0.0472447	Protein involved in vacuole morphogenesis
VPS71	YML041C	0.323301	0.0260396	0.0473407	Nucleosome-binding component of the SWR1 complex
YOR338W	YOR338W	0.323255	0.0260582	0.0473407	Putative protein of unknown function
YGR151C	YGR151C	0.323087	0.0261252	0.047379	NA
RTR1	YER139C	0.322194	0.0264859	0.0479486	CTD phosphatase
HXT4	YHR092C	0.321901	0.0266052	0.0480801	High-affinity glucose transporter
YLR281C	YLR281C	0.321455	0.0267872	0.0482443	Putative protein of unknown function
ATF1	YOR377W	0.321364	0.0268246	0.0482443	Alcohol acetyltransferase
AVT7	YIL088C	0.321335	0.0268366	0.0482443	Putative transporter
CIN2	YPL241C	0.320649	0.0271189	0.0485716	GTPase-activating protein (GAP) for Cin4p
FUN30	YAL019W	0.320621	0.0271302	0.0485716	Snf2p family member with ATP-dependent chromatin remodeling activity
BEM2	YER155C	0.320549	0.02716	0.0485716	Rho GTPase activating protein (RhoGAP)
LTP1	YPR073C	0.320056	0.0273646	0.0488525	Protein phosphotyrosine phosphatase of unknown cellular role
PBS2	YJL128C	0.319834	0.0274574	0.0489334	MAP kinase kinase of the HOG signaling pathway
PTC1	YDL006W	0.319691	0.0275168	0.0489546	Type 2C protein phosphatase (PP2C)
LAT1	YNL071W	0.319295	0.0276826	0.0491647	Dihydrolipoamide acetyltransferase component (E2) of the PDC
FIS1	YIL065C	0.319075	0.0277751	0.049244	Protein involved in mitochondrial fission and peroxisome abundance
UBR1	YGR184C	0.318757	0.0279092	0.0493968	E3 ubiquitin ligase (N-recognin)
YMR226C	YMR226C	0.318378	0.0280697	0.0495956	NADP(+)-dependent serine dehydrogenase and carbonyl reductase
a Peason product-moment correlation coefficient as a similarity of the morphological profile
b p value calculated by one-sample upper-tailed test by Gaussian distribution
c False discovery rate at corresponding p value
