# Supplementary material for: High-throughput platform for yeast morphological profiling predicts the targets of bioactive compounds
Source: NPJ Syst Biol Appl. 2022 Jan 27;8:3. doi: 10.1038/s41540-022-00212-1 (PMC8795194; doi:10.1038/s41540-022-00212-1)
Supplement: Supplementary file 3 — Supplementary Data 2 [file 41540_2022_212_MOESM3_ESM.xlsx]

## Sheet: S2
Supplementary Data 2. List of enriched GOs in the detected functional gene groups for BTZ.
Gene group	Locationa	-log10pb	pc	GOIDd	Name space	GO slim	GO term
Edge1359	899.5	22.7561	2.60569e-20	GO:0000724	biological_process		double-strand break repair via homologous recombination
Edge1171	372.5	18.3635	6.43385e-16	GO:0007064	biological_process		mitotic sister chromatid cohesion
Edge1309	892	14.5696	4.0031e-12	GO:0010212	biological_process		response to ionizing radiation
Edge1270	893.5	13.5932	3.7917e-11	GO:0003697	molecular_function		single-stranded DNA binding
Edge1430	1604	13.5007	4.69165e-11	GO:0000790	cellular_component		nuclear chromatin
Edge1162	1493	13.3705	6.33171e-11	GO:0045835	biological_process		negative regulation of meiotic nuclear division
Edge1127	923	12.9511	1.66293e-10	GO:0006405	biological_process		RNA export from nucleus
Edge0978	371.5	12.6993	2.96982e-10	GO:0043570	biological_process		maintenance of DNA repeat elements
Edge0987	922	12.5114	4.5772e-10	GO:0006405	biological_process		RNA export from nucleus
Edge0872	1554.5	11.7883	2.41969e-09	GO:0002098	biological_process		tRNA wobble uridine modification
Edge1404	1589	11.7014	2.95526e-09	GO:0006342	biological_process		chromatin silencing
Edge0838	922.5	11.5236	4.45101e-09	GO:0006405	biological_process		RNA export from nucleus
Edge0750	1085	11.3332	6.89953e-09	GO:0000743	biological_process		nuclear migration involved in conjugation with cellular fusion
Edge1477	347	11.1763	9.90093e-09	GO:0006260	biological_process	yeast	DNA replication
Edge1406	347.5	10.805	2.32823e-08	GO:0090329	biological_process		regulation of DNA-dependent DNA replication
Edge0485	892.5	10.7123	2.88221e-08	GO:0000150	molecular_function		recombinase activity
Edge1365	338	9.9514	1.66194e-07	GO:0009967	biological_process		positive regulation of signal transduction
Edge1392	108	9.91368	1.81274e-07	GO:0000082	biological_process		G1/S transition of mitotic cell cycle
Edge0376	63.5	9.60095	3.72455e-07	GO:0005838	cellular_component		proteasome regulatory particle
Edge1366	1606	9.29514	7.5314e-07	GO:0000790	cellular_component		nuclear chromatin
Edge0198	411.5	9.01273	1.44309e-06	GO:0033617	biological_process		mitochondrial respiratory chain complex IV assembly
Edge1393	1096.5	8.91384	1.8121e-06	GO:0044452	cellular_component		nucleolar part
Edge1295	1299.5	8.72497	2.79927e-06	GO:0016574	biological_process		histone ubiquitination
Edge1157	1334.5	8.58454	3.86793e-06	GO:2000220	biological_process		regulation of pseudohyphal growth
Edge1423	337	8.42473	5.5884e-06	GO:0009967	biological_process		positive regulation of signal transduction
Edge1474	593.5	8.36483	6.4149e-06	GO:1901361	biological_process		organic cyclic compound catabolic process
Edge1032	952	8.35971	6.49102e-06	GO:0042255	biological_process	yeast	ribosome assembly
Edge1169	856	8.33233	6.91334e-06	GO:0005096	molecular_function		GTPase activator activity
Edge0696	924	8.26798	8.01749e-06	GO:0006405	biological_process		RNA export from nucleus
Edge0395	372.5	8.22939	8.7626e-06	GO:0031390	cellular_component		Ctf18 RFC-like complex
Edge1442	1622	8.07306	1.25591e-05	GO:0065002	biological_process		intracellular protein transmembrane transport
Edge0884	110.5	8.0141	1.43853e-05	GO:0033309	cellular_component		SBF transcription complex
Edge1476	1505	7.99565	1.50095e-05	GO:0051783	biological_process		regulation of nuclear division
Edge0331	893	7.94805	1.67483e-05	GO:0033061	cellular_component		DNA recombinase mediator complex
Edge1218	624.5	7.76194	2.57084e-05	GO:0016925	biological_process		protein sumoylation
Edge1079	1494	7.74705	2.66055e-05	GO:0045835	biological_process		negative regulation of meiotic nuclear division
Edge1373	1355	7.70701	2.9175e-05	GO:0070783	biological_process		growth of unicellular organism as a thread of attached cells
Edge0907	1490.5	7.50183	4.67938e-05	GO:0045910	biological_process		negative regulation of DNA recombination
Edge0724	313.5	7.48018	4.91854e-05	GO:0004402	molecular_function		histone acetyltransferase activity
Edge1416	895	7.45639	5.19556e-05	GO:0000725	biological_process		recombinational repair
Edge0547	1552.5	7.27125	7.95735e-05	GO:0033588	cellular_component		Elongator holoenzyme complex
Edge1269	345.5	7.16682	0.000101203	GO:0051053	biological_process		negative regulation of DNA metabolic process
Edge1408	595.5	7.05476	0.000130997	GO:0046700	biological_process		heterocycle catabolic process
Edge1200	1357	6.81967	0.000225084	GO:2000220	biological_process		regulation of pseudohyphal growth
Edge0928	911.5	6.794	0.000238794	GO:0016579	biological_process		protein deubiquitination
Edge1166	637.5	6.77027	0.000252203	GO:0031146	biological_process		SCF-dependent proteasomal ubiquitin-dependent protein catabolic process
Edge0844	158	6.76517	0.000255184	GO:0000054	biological_process	yeast	ribosomal subunit export from nucleus
Edge1485	1503	6.70826	0.000290913	GO:0010564	biological_process		regulation of cell cycle process
Edge0578	925	6.69397	0.000300644	GO:0006406	biological_process		mRNA export from nucleus
Edge0709	967.5	6.66982	0.000317835	GO:0022627	cellular_component		cytosolic small ribosomal subunit
Edge1265	597	6.60578	0.000368331	GO:0000956	biological_process		nuclear-transcribed mRNA catabolic process
Edge0665	587.5	6.6033	0.000370441	GO:0005684	cellular_component		U2-type spliceosomal complex
Edge1226	1601.5	6.55254	0.000416373	GO:0097346	cellular_component		INO80-type complex
Edge1286	571	6.53473	0.000433799	GO:1901607	biological_process		alpha-amino acid biosynthetic process
Edge0950	1469	6.53254	0.000435993	GO:0032079	biological_process		positive regulation of endodeoxyribonuclease activity
Edge0471	297.5	6.51506	0.000453896	GO:0042144	biological_process		vacuole fusion, non-autophagic
Edge1314	691	6.42024	0.000564645	GO:0036003	biological_process		positive regulation of transcription from RNA polymerase II promoter in response to stress
Edge1092	1594.5	6.41898	0.000566295	GO:0000788	cellular_component		nuclear nucleosome
Edge1282	721.5	6.41575	0.000570517	GO:0005887	cellular_component		integral component of plasma membrane
Edge0584	158.5	6.40601	0.000583453	GO:0000054	biological_process	yeast	ribosomal subunit export from nucleus
Edge1461	894	6.38062	0.000618588	GO:0006302	biological_process		double-strand break repair
Edge0508	954.5	6.25573	0.000824692	GO:0006407	biological_process		rRNA export from nucleus
Edge1348	919.5	6.24592	0.000843517	GO:0050658	biological_process		RNA transport
Edge1006	240	6.15469	0.00104072	GO:0000124	cellular_component		SAGA complex
Edge0525	626.5	6.14914	0.00105409	GO:0000152	cellular_component		nuclear ubiquitin ligase complex
Edge0272	1553	6.13744	0.00108287	GO:0033588	cellular_component		Elongator holoenzyme complex
Edge0230	1241.5	6.12267	0.00112034	GO:0006123	biological_process		mitochondrial electron transport, cytochrome c to oxygen
Edge0379	1300	6.10622	0.00116358	GO:1990269	molecular_function		RNA polymerase II C-terminal domain phosphoserine binding
Edge1257	920.5	6.10317	0.00117178	GO:0006405	biological_process		RNA export from nucleus
Edge1437	1348	6.09732	0.00118767	GO:0030447	biological_process		filamentous growth
Edge1130	1620.5	6.08275	0.00122819	GO:0016558	biological_process		protein import into peroxisome matrix
Edge0204	966.5	6.01233	0.00144441	GO:0000462	biological_process		maturation of SSU-rRNA from tricistronic rRNA transcript (SSU-rRNA, 5.8S rRNA, LSU-rRNA)
Edge0765	1095.5	5.96972	0.0015933	GO:0005956	cellular_component		protein kinase CK2 complex
Edge0178	74	5.92849	0.00175199	GO:0016272	cellular_component		prefoldin complex
Edge1482	558.5	5.90938	0.00183081	GO:0046394	biological_process		carboxylic acid biosynthetic process
Edge0902	106.5	5.89063	0.00191157	GO:0000082	biological_process		G1/S transition of mitotic cell cycle
Edge0605	631	5.88224	0.00194886	GO:0061630	molecular_function		ubiquitin protein ligase activity
Edge1273	578.5	5.87678	0.00197349	GO:1901658	biological_process		glycosyl compound catabolic process
Edge0425	391.5	5.87614	0.00197644	GO:0004252	molecular_function		serine-type endopeptidase activity
Edge0812	1494.5	5.87102	0.00199984	GO:0045835	biological_process		negative regulation of meiotic nuclear division
Edge0296	966	5.85096	0.00209441	GO:0000462	biological_process		maturation of SSU-rRNA from tricistronic rRNA transcript (SSU-rRNA, 5.8S rRNA, LSU-rRNA)
Edge0162	1538.5	5.84424	0.00212706	GO:0006493	biological_process		protein O-linked glycosylation
Edge1356	1450.5	5.83561	0.00216976	GO:0045859	biological_process		regulation of protein kinase activity
Edge1204	346.5	5.83344	0.00218061	GO:0051053	biological_process		negative regulation of DNA metabolic process
Edge1307	506.5	5.80058	0.00235202	GO:0032266	molecular_function		phosphatidylinositol-3-phosphate binding
Edge0190	370.5	5.80036	0.00235319	GO:0043111	biological_process		replication fork arrest
Edge1289	432.5	5.79612	0.00237629	GO:0046873	molecular_function		metal ion transmembrane transporter activity
Edge0731	497	5.76095	0.00257671	GO:0000778	cellular_component		condensed nuclear chromosome kinetochore
Edge0788	1556.5	5.73325	0.00274645	GO:0002098	biological_process		tRNA wobble uridine modification
Edge0129	893.5	5.69553	0.00299564	GO:0033061	cellular_component		DNA recombinase mediator complex
Edge1433	432	5.69336	0.00301061	GO:0006812	biological_process		cation transport
Edge1249	1499	5.67379	0.00314938	GO:0007096	biological_process		regulation of exit from mitosis
Edge1225	336.5	5.67204	0.00316211	GO:0032008	biological_process		positive regulation of TOR signaling
Edge0589	1507	5.64832	0.00333964	GO:0031578	biological_process		mitotic spindle orientation checkpoint
Edge1280	341	5.64111	0.00339555	GO:0009967	biological_process		positive regulation of signal transduction
Edge1188	392	5.59915	0.00374001	GO:0008236	molecular_function		serine-type peptidase activity
Edge0659	497.5	5.57491	0.00395464	GO:0000778	cellular_component		condensed nuclear chromosome kinetochore
Edge0951	1457.5	5.56168	0.00407695	GO:0000079	biological_process		regulation of cyclin-dependent protein serine/threonine kinase activity
Edge1192	1380	5.55897	0.00410254	GO:0046653	biological_process		tetrahydrofolate metabolic process
Edge1129	626	5.52303	0.0044565	GO:0016925	biological_process		protein sumoylation
Edge1424	1508.5	5.44528	0.0053301	GO:0007088	biological_process		regulation of mitotic nuclear division
Edge1213	368	5.39579	0.00597353	GO:0051920	molecular_function		peroxiredoxin activity
Edge1022	518	5.39315	0.00600997	GO:0008081	molecular_function		phosphoric diester hydrolase activity
Edge0220	1216	5.38289	0.00615362	GO:0004683	molecular_function		calmodulin-dependent protein kinase activity
Edge0582	599.5	5.3805	0.00618756	GO:0000932	cellular_component		cytoplasmic mRNA processing body
Edge1114	322.5	5.32838	0.00697658	NA	NA	NA	NA
Edge1197	921.5	5.31601	0.0071781	GO:0006405	biological_process		RNA export from nucleus
Edge0549	649.5	5.26721	0.00803171	GO:0005199	molecular_function		structural constituent of cell wall
Edge1047	900.5	5.18333	0.00974284	GO:0000724	biological_process		double-strand break repair via homologous recombination
Edge0771	1497.5	5.1819	0.00977511	GO:0032465	biological_process		regulation of cytokinesis
Edge0760	73.5	5.17355	0.0099649	GO:0032968	biological_process		positive regulation of transcription elongation from RNA polymerase II promoter
Edge0800	133.5	5.10633	0.0116329	GO:0046513	biological_process		ceramide biosynthetic process
Edge0428	1333.5	5.10331	0.0117142	GO:0030308	biological_process		negative regulation of cell growth
Edge0169	953	5.08493	0.0122206	GO:0006407	biological_process		rRNA export from nucleus
Edge1216	60	5.08045	0.0123471	GO:0030437	biological_process		ascospore formation
Edge0755	1557	5.05027	0.0132357	GO:0002098	biological_process		tRNA wobble uridine modification
Edge1179	878	5.04922	0.0132679	GO:0042147	biological_process		retrograde transport, endosome to Golgi
Edge1480	633.5	5.02527	0.01402	GO:0070647	biological_process	yeast	protein modification by small protein conjugation or removal
Edge1425	268	5.01049	0.0145054	GO:0042493	biological_process		response to drug
Edge0438	855	4.98319	0.0154463	GO:0005096	molecular_function		GTPase activator activity
Edge1068	1078.5	4.95654	0.016424	GO:0007004	biological_process		telomere maintenance via telomerase
Edge0356	1604	4.95133	0.0166223	GO:0000812	cellular_component		Swr1 complex
Edge1466	1346	4.93515	0.017253	GO:0070783	biological_process		growth of unicellular organism as a thread of attached cells
Edge1352	74.5	4.92348	0.017723	GO:0032968	biological_process		positive regulation of transcription elongation from RNA polymerase II promoter
Edge0113	953.5	4.91584	0.0180375	GO:0006407	biological_process		rRNA export from nucleus
Edge0580	1122	4.85901	0.0205593	GO:0000754	biological_process		adaptation of signaling pathway by response to pheromone involved in conjugation with cellular fusion
Edge0698	1595.5	4.85213	0.0208877	GO:0000788	cellular_component		nuclear nucleosome
Edge0888	1623.5	4.85084	0.0209497	GO:0016558	biological_process		protein import into peroxisome matrix
Edge0781	1447.5	4.85038	0.020972	GO:0007231	biological_process		osmosensory signaling pathway
Edge0291	1300.5	4.83381	0.0217877	GO:1990269	molecular_function		RNA polymerase II C-terminal domain phosphoserine binding
Edge1235	1055	4.81895	0.0225459	GO:0016796	molecular_function		exonuclease activity, active with either ribo- or deoxyribonucleic acids and producing 5'-phosphomonoesters
Edge1135	592	4.79571	0.0237853	GO:0034655	biological_process	generic	nucleobase-containing compound catabolic process
Edge1165	35	4.76524	0.0255141	GO:0035361	cellular_component		Cul8-RING ubiquitin ligase complex
Edge1471	1455.5	4.76207	0.0257007	GO:0050790	biological_process		regulation of catalytic activity
Edge1215	1591	4.73903	0.0271012	GO:0006271	biological_process		DNA strand elongation involved in DNA replication
Edge0997	199.5	4.67937	0.0310917	GO:0044380	biological_process		protein localization to cytoskeleton
Edge1384	1187	4.65749	0.0326985	GO:0030479	cellular_component		actin cortical patch
Edge0540	107	4.64116	0.0339513	GO:0000082	biological_process		G1/S transition of mitotic cell cycle
Edge0669	1048.5	4.62713	0.035066	GO:0000737	biological_process		DNA catabolic process, endonucleolytic
Edge0011	967.5	4.61519	0.0360439	GO:0030686	cellular_component		90S preribosome
Edge1453	635	4.61027	0.0364541	GO:0032446	biological_process		protein modification by small protein conjugation
Edge0135	506.5	4.60255	0.0371078	GO:0032585	cellular_component		multivesicular body membrane
Edge1432	970	4.59986	0.0373383	GO:0002181	biological_process	yeast	cytoplasmic translation
Edge0963	1452	4.57098	0.0399059	GO:0006469	biological_process		negative regulation of protein kinase activity
Edge0504	1448.5	4.56649	0.0403209	GO:0071902	biological_process		positive regulation of protein serine/threonine kinase activity
Edge1486	1283	4.56417	0.0405363	GO:0032259	biological_process		methylation
Edge0785	1603	4.55614	0.0412937	GO:0000812	cellular_component		Swr1 complex
Edge1459	469.5	4.55006	0.0418752	GO:0010608	biological_process		posttranscriptional regulation of gene expression
Edge0314	1023.5	4.54571	0.0422974	GO:0006074	biological_process		(1->3)-beta-D-glucan metabolic process
Edge1072	567.5	4.53473	0.0433799	GO:0009084	biological_process		glutamine family amino acid biosynthetic process
Edge1426	191.5	4.52403	0.0444623	GO:0016853	molecular_function	generic & yeast	isomerase activity
Edge0075	1094.5	4.51716	0.0451704	GO:0005956	cellular_component		protein kinase CK2 complex
Edge0441	918	4.51389	0.0455125	GO:0070274	cellular_component		RES complex
Edge0708	1572.5	4.50859	0.0460712	GO:0006336	biological_process		DNA replication-independent nucleosome assembly
Edge1303	77	4.49355	0.0476951	GO:0031334	biological_process		positive regulation of protein complex assembly
Edge0374	143.5	4.488	0.0483083	GO:0016272	cellular_component		prefoldin complex
a Location of x-axis at upper panel of Figure 4a
b Height of y-axis at upper panel of Figure 4a
c p value after the Bonferroni correction
d Representative GO among enriched GO in each gene group
