# Supplementary material for: High-throughput platform for yeast morphological profiling predicts the targets of bioactive compounds
Source: NPJ Syst Biol Appl. 2022 Jan 27;8:3. doi: 10.1038/s41540-022-00212-1 (PMC8795194; doi:10.1038/s41540-022-00212-1)
Supplement: Supplementary file 4 — Supplementary Data 3 [file 41540_2022_212_MOESM4_ESM.xlsx]

## Sheet: S3
Supplementary Data 3. List of significantly similar mutants for HU.
Gene	ORF	Ra	pb	qc	Description
RRM3	YHR031C	0.89116	1.10407e-12	1.74543e-09	DNA helicase involved in rDNA replication and Ty1 transposition
CSE2	YNR010W	0.854696	1.96763e-09	1.20059e-06	Subunit of the RNA polymerase II mediator complex
RPS6A	YPL090C	0.852173	2.88416e-09	1.20059e-06	Protein component of the small (40S) ribosomal subunit
ATG20	YDL113C	0.850394	3.74824e-09	1.20059e-06	Sorting nexin family member
YHR210C	YHR210C	0.849779	4.09794e-09	1.20059e-06	Putative aldose 1-epimerase superfamily protein
YJL188C	YJL188C	0.849041	4.55658e-09	1.20059e-06	NA
INM2	YDR287W	0.846163	6.82326e-09	1.44879e-06	Inositol monophosphatase
URA7	YBL039C	0.84564	7.33144e-09	1.44879e-06	Major CTP synthase isozyme (see also URA8)
NOT3	YIL038C	0.843606	9.64896e-09	1.6949e-06	Component of the CCR4-NOT core complex, involved in mRNA decapping
FTR1	YER145C	0.839564	1.63184e-08	2.57979e-06	High affinity iron permease
SIN4	YNL236W	0.836889	2.27793e-08	3.27381e-06	Subunit of the RNA polymerase II mediator complex
MRM2	YGL136C	0.834503	3.03979e-08	3.61357e-06	Mitochondrial 2' O-ribose methyltransferase
YLR149C	YLR149C	0.834193	3.15401e-08	3.61357e-06	Protein of unknown function
ARN2	YHL047C	0.833729	3.3323e-08	3.61357e-06	Transporter
RPL20B	YOR312C	0.833165	3.56116e-08	3.61357e-06	Ribosomal 60S subunit protein L20B
YDR030C	YDR030C	0.832744	3.74068e-08	3.61357e-06	Protein involved in DNA repair
YBP2	YGL060W	0.832418	3.88579e-08	3.61357e-06	Central kinetochore associated protein
YOR268C	YOR268C	0.831708	4.21865e-08	3.70516e-06	Putative protein of unknown function
DFG10	YIL049W	0.828373	6.15158e-08	5.10808e-06	Probable polyprenol reductase
ATG17	YLR423C	0.827667	6.65016e-08	5.10808e-06	Scaffold protein responsible for phagophore assembly site organization
PMR1	YGL167C	0.827352	6.88455e-08	5.10808e-06	High affinity Ca2+/Mn2+ P-type ATPase
RKM3	YBR030W	0.82706	7.10844e-08	5.10808e-06	Ribosomal lysine methyltransferase
DYN3	YMR299C	0.825502	8.41461e-08	5.66949e-06	Dynein light intermediate chain (LIC)
THI22	YPR121W	0.825291	8.60694e-08	5.66949e-06	Protein with similarity to hydroxymethylpyrimidine phosphate kinases
LAG1	YHL003C	0.823868	1.00115e-07	6.33092e-06	Ceramide synthase component
SFB2	YNL049C	0.823418	1.04973e-07	6.36616e-06	Component of the Sec23p-Sfb2p heterodimer of the COPII vesicle coat
RSC2	YLR357W	0.823082	1.08726e-07	6.36616e-06	Component of the RSC chromatin remodeling complex
CHZ1	YER030W	0.820243	1.4559e-07	8.22016e-06	Histone chaperone for Htz1p/H2A-H2B dimer
BUL2	YML111W	0.819638	1.54755e-07	8.43633e-06	Component of the Rsp5p E3-ubiquitin ligase complex
YAK1	YJL141C	0.819297	1.60145e-07	8.43914e-06	Serine-threonine protein kinase
HTZ1	YOL012C	0.816186	2.17567e-07	1.08197e-05	Histone variant H2AZ
RTF1	YGL244W	0.816118	2.19007e-07	1.08197e-05	Subunit of RNAPII-associated chromatin remodeling Paf1 complex
PEX32	YBR168W	0.815185	2.3959e-07	1.09043e-05	Peroxisomal integral membrane protein
PUS7	YOR243C	0.815146	2.40496e-07	1.09043e-05	Pseudouridine synthase
SRO77	YBL106C	0.815013	2.43577e-07	1.09043e-05	Protein with roles in exocytosis and cation homeostasis
YLR456W	YLR456W	0.814811	2.4831e-07	1.09043e-05	Protein of unknown function
OPT1	YJL212C	0.813662	2.76926e-07	1.18323e-05	Proton-coupled oligopeptide transporter of the plasma membrane
VID28	YIL017C	0.81323	2.88394e-07	1.1998e-05	GID Complex subunit, serves as adaptor for regulatory subunit Vid24p
LDH1	YBR204C	0.81208	3.21048e-07	1.27174e-05	Serine hydrolase
AQR1	YNL065W	0.811996	3.2358e-07	1.27174e-05	Plasma membrane transporter of the major facilitator superfamily
APN1	YKL114C	0.811684	3.33035e-07	1.27174e-05	Major apurinic/apyrimidinic endonuclease
DPB3	YBR278W	0.811528	3.37863e-07	1.27174e-05	Third-largest subunit of DNA polymerase II (DNA polymerase epsilon)
PPR1	YLR014C	0.809724	3.98382e-07	1.46466e-05	Zinc finger transcription factor
MDR1	YGR100W	0.808265	4.54135e-07	1.59915e-05	Cytoplasmic GTPase-activating protein
CUR1	YPR158W	0.808231	4.55502e-07	1.59915e-05	Sorting factor, central regulator of spatial protein quality control
CNE1	YAL058W	0.807992	4.65309e-07	1.59915e-05	Calnexin
TOF2	YKR010C	0.807415	4.89717e-07	1.64723e-05	Protein required for rDNA silencing and mitotic rDNA condensation
CAC2	YML102W	0.806754	5.19046e-07	1.67592e-05	Subunit of chromatin assembly factor I (CAF-1), with Rlf2p and Msi1p
MSH2	YOL090W	0.806745	5.19448e-07	1.67592e-05	Protein that binds to DNA mismatches
PIG2	YIL045W	0.803727	6.74211e-07	2.13173e-05	Putative type-1 protein phosphatase targeting subunit
IMP2	YMR035W	0.803247	7.02283e-07	2.16259e-05	Catalytic subunit of mitochondrial inner membrane peptidase complex
SWF1	YDR126W	0.803095	7.1133e-07	2.16259e-05	Palmitoyltransferase that acts on transmembrane proteins
EDC3	YEL015W	0.80204	7.77326e-07	2.31864e-05	Non-essential conserved protein with a role in mRNA decapping
RTS1	YOR014W	0.801413	8.19105e-07	2.38891e-05	B-type regulatory subunit of protein phosphatase 2A (PP2A)
CDC73	YLR418C	0.801159	8.36531e-07	2.38891e-05	Component of the Paf1p complex
EGH1	YIR007W	0.80102	8.46217e-07	2.38891e-05	Steryl-beta-glucosidase with broad specificity for aglycones
HSP82	YPL240C	0.800522	8.81804e-07	2.4457e-05	Hsp90 chaperone
YKR023W	YKR023W	0.799954	9.23933e-07	2.51837e-05	Putative protein of unknown function
RAD1	YPL022W	0.799456	9.62253e-07	2.57836e-05	Single-stranded DNA endonuclease (with Rad10p)
FRE1	YLR214W	0.799092	9.91268e-07	2.61184e-05	Ferric reductase and cupric reductase
REC8	YPR007C	0.798039	1.07927e-06	2.78955e-05	Meiosis-specific component of the sister chromatid cohesion complex
HNT2	YDR305C	0.797871	1.094e-06	2.78955e-05	Dinucleoside triphosphate hydrolase
ERP6	YGL002W	0.795159	1.35617e-06	3.36131e-05	Member of the p24 family involved in ER to Golgi transport
YGL260W	YGL260W	0.795075	1.36514e-06	3.36131e-05	Putative protein of unknown function
YDC1	YPL087W	0.794918	1.38202e-06	3.36131e-05	Alkaline dihydroceramidase, involved in sphingolipid metabolism
SPT3	YDR392W	0.793841	1.50251e-06	3.59899e-05	Subunit of the SAGA and SAGA-like transcriptional regulatory complexes
SOH1	YGL127C	0.793376	1.55727e-06	3.65781e-05	Subunit of the RNA polymerase II mediator complex
DIA2	YOR080W	0.793242	1.57334e-06	3.65781e-05	Origin-binding F-box protein
YPL114W	YPL114W	0.791919	1.74056e-06	3.97379e-05	NA
YLL059C	YLL059C	0.791776	1.75953e-06	3.97379e-05	NA
YBR194W	YBR194W	0.788227	2.29162e-06	5.1026e-05	Protein proposed to be associated with the nuclear pore complex
YNL171C	YNL171C	0.787401	2.43404e-06	5.34444e-05	NA
LDB18	YLL049W	0.784423	3.01312e-06	6.5253e-05	Component of the dynactin complex
MKT1	YNL085W	0.782757	3.38677e-06	7.23536e-05	Protein similar to nucleases that forms a complex with Pbp1p
POL32	YJR043C	0.781278	3.75163e-06	7.90798e-05	Third subunit of DNA polymerase delta
YIL089W	YIL089W	0.779607	4.20424e-06	8.74542e-05	Protein of unknown function found in the ER and vacuole lumen
SAC3	YDR159W	0.778638	4.48792e-06	9.21427e-05	mRNA export factor
LGE1	YPL055C	0.777048	4.98941e-06	9.90104e-05	Protein of unknown function
TBS1	YBR150C	0.776933	5.02778e-06	9.90104e-05	Protein of unknown function
YMR265C	YMR265C	0.77684	5.05871e-06	9.90104e-05	Putative protein of unknown function
YHL012W	YHL012W	0.776797	5.07294e-06	9.90104e-05	Putative UTP glucose-1-phosphate uridylyltransferase
HAL5	YJL165C	0.77642	5.20061e-06	0.000100264	Putative protein kinase
HIS6	YIL020C	0.775752	5.43359e-06	0.000103494	Enzyme that catalyzes the fourth step in the histidine pathway
YIL029C	YIL029C	0.775203	5.63184e-06	0.000105993	Putative protein of unknown function
ELP2	YGR200C	0.772103	6.87225e-06	0.000127816	Subunit of Elongator complex
CLB5	YPR120C	0.771366	7.19964e-06	0.000132348	B-type cyclin involved in DNA replication during S phase
WSS1	YHR134W	0.769615	8.03172e-06	0.000145947	Metalloprotease involved in DNA repair, removes DNA-protein crosslink
AAC3	YBR085W	0.767341	9.23578e-06	0.000165919	Mitochondrial inner membrane ADP/ATP translocator
ARG4	YHR018C	0.766628	9.64403e-06	0.000170077	Argininosuccinate lyase
SSH4	YKL124W	0.766399	9.77801e-06	0.000170077	Specificity factor required for Rsp5p-dependent ubiquitination
ARC1	YGL105W	0.766379	9.78998e-06	0.000170077	Protein that binds tRNA and methionyl- and glutamyl-tRNA synthetases
HXT3	YDR345C	0.763775	1.14357e-05	0.00019436	Low affinity glucose transporter of the major facilitator superfamily
YOR082C	YOR082C	0.763649	1.15209e-05	0.00019436	NA
SNQ2	YDR011W	0.763597	1.15566e-05	0.00019436	Plasma membrane ATP-binding cassette (ABC) transporter
TOF1	YNL273W	0.763383	1.1703e-05	0.000194751	Subunit of a replication-pausing checkpoint complex
MOG1	YJR074W	0.762236	1.25158e-05	0.000206108	Conserved nuclear protein that interacts with GTP-Gsp1p
ELO2	YCR034W	0.761824	1.28194e-05	0.000208931	Fatty acid elongase, involved in sphingolipid biosynthesis
PEX22	YAL055W	0.761077	1.33862e-05	0.000215942	Putative peroxisomal membrane protein
TDA1	YMR291W	0.760473	1.38592e-05	0.000221315	Protein kinase of unknown cellular role
BRE1	YDL074C	0.759757	1.44399e-05	0.000228281	E3 ubiquitin ligase
LYS2	YBR115C	0.758963	1.51073e-05	0.00023459	Alpha aminoadipate reductase
YOR024W	YOR024W	0.758929	1.51357e-05	0.00023459	NA
COQ2	YNR041C	0.757049	1.68247e-05	0.000258236	Para hydroxybenzoate polyprenyl transferase
YBL081W	YBL081W	0.756685	1.71698e-05	0.000260999	Non-essential protein of unknown function
YDL172C	YDL172C	0.756433	1.74123e-05	0.000262164	NA
RPS16A	YMR143W	0.756011	1.78248e-05	0.000265843	Protein component of the small (40S) ribosomal subunit
YLR407W	YLR407W	0.755628	1.82065e-05	0.000268998	Putative protein of unknown function
RAD57	YDR004W	0.754825	1.90282e-05	0.00027799	Protein that stimulates strand exchange
RIM1	YCR028C-A	0.754693	1.91668e-05	0.00027799	ssDNA-binding protein essential for mitochondrial genome maintenance
BEM1	YBR200W	0.753978	1.99301e-05	0.000285772	Protein containing SH3-domains
ECT1	YGR007W	0.753535	2.04158e-05	0.000285772	Ethanolamine-phosphate cytidylyltransferase
SHE9	YDR393W	0.753445	2.05163e-05	0.000285772	Protein required for normal mitochondrial morphology
RAD27	YKL113C	0.753442	2.05193e-05	0.000285772	5' to 3' exonuclease, 5' flap endonuclease
COX10	YPL172C	0.753364	2.06071e-05	0.000285772	Heme A:farnesyltransferase
SLX5	YDL013W	0.752395	2.17132e-05	0.000298492	Subunit of the Slx5-Slx8 SUMO-targeted Ub ligase (STUbL) complex
RPS0B	YLR048W	0.752126	2.20299e-05	0.000300235	Protein component of the small (40S) ribosomal subunit
HMI1	YOL095C	0.75115	2.32104e-05	0.000313283	Mitochondrial inner membrane localized ATP-dependent DNA helicase
GTR1	YML121W	0.75101	2.33837e-05	0.000313283	Subunit of a TORC1-stimulating GTPase complex
CBC2	YPL178W	0.750141	2.44863e-05	0.000325299	Small subunit of the heterodimeric cap binding complex with Sto1p
RRN10	YBL025W	0.749809	2.4919e-05	0.000328289	Protein involved in promoting high level transcription of rDNA
VPS4	YPR173C	0.749565	2.52403e-05	0.000329773	AAA-ATPase involved in multivesicular body (MVB) protein sorting
HOP1	YIL072W	0.748946	2.6074e-05	0.000335858	Meiosis-specific protein required for chromosome synapsis
MET5	YJR137C	0.748904	2.61309e-05	0.000335858	Sulfite reductase beta subunit
TRP1	YDR007W	0.748654	2.64752e-05	0.00033713	Phosphoribosylanthranilate isomerase
QCR2	YPR191W	0.748523	2.66564e-05	0.00033713	Subunit 2 of ubiquinol cytochrome-c reductase (Complex III)
INO2	YDR123C	0.747787	2.7697e-05	0.000347511	Transcription factor
VAM6	YDL077C	0.747059	2.87605e-05	0.000358013	Guanine nucleotide exchange factor for the GTPase Gtr1p
IMG2	YCR071C	0.744723	3.24064e-05	0.000400247	Mitochondrial ribosomal protein of the large subunit
SLM3	YDL033C	0.744273	3.31524e-05	0.000404753	tRNA-specific 2-thiouridylase
APC9	YLR102C	0.744195	3.32833e-05	0.000404753	Subunit of the Anaphase-Promoting Complex/Cyclosome (APC/C)
HTA1	YDR225W	0.743764	3.40135e-05	0.000408605	Histone H2A
SWI4	YER111C	0.743704	3.4117e-05	0.000408605	DNA binding component of the SBF complex (Swi4p-Swi6p)
FMT1	YBL013W	0.74317	3.50417e-05	0.0004135	Methionyl-tRNA formyltransferase
COX7	YMR256C	0.743166	3.50489e-05	0.0004135	Subunit VII of cytochrome c oxidase (Complex IV)
LYS9	YNR050C	0.742793	3.57082e-05	0.000418158	Saccharopine dehydrogenase (NADP+, L-glutamate-forming)
YBR047W	YBR047W	0.742498	3.62386e-05	0.000421249	Putative protein of unknown function
BUD21	YOR078W	0.742223	3.67373e-05	0.00042393	Component of small ribosomal subunit (SSU) processosome
SOK1	YDR006C	0.741922	3.72892e-05	0.000427179	Protein of unknown function
ARF3	YOR094W	0.740687	3.96319e-05	0.000450751	Glucose-repressible ADP-ribosylation factor
YER034W	YER034W	0.739754	4.1483e-05	0.000467755	Protein of unknown function
YIL166C	YIL166C	0.739611	4.17741e-05	0.000467755	Putative protein with similarity to allantoate permease
UBR2	YLR024C	0.739493	4.20146e-05	0.000467755	Cytoplasmic ubiquitin-protein ligase (E3)
SAP4	YGL229C	0.739302	4.24068e-05	0.000468527	Protein required for function of the Sit4p protein phosphatase
PEX1	YKL197C	0.739073	4.28804e-05	0.000468527	AAA-peroxin
PET8	YNL003C	0.739029	4.29731e-05	0.000468527	S-adenosylmethionine transporter of the mitochondrial inner membrane
RRD2	YPL152W	0.736442	4.86557e-05	0.00052685	Peptidyl-prolyl cis/trans-isomerase
OST4	YDL232W	0.735328	5.12918e-05	0.000551616	Subunit of the oligosaccharyltransferase complex of the ER lumen
NGL3	YML118W	0.734734	5.27463e-05	0.000563426	3'-5' exonuclease specific for poly-A RNAs
PCP1	YGR101W	0.734555	5.31918e-05	0.000564372	Mitochondrial serine protease
RCR1	YBR005W	0.73331	5.63744e-05	0.000594152	Protein of the ER membrane involved in cell wall chitin deposition
GPH1	YPR160W	0.732954	5.73134e-05	0.000600047	Glycogen phosphorylase required for the mobilization of glycogen
CTF3	YLR381W	0.732589	5.82882e-05	0.00060465	Outer kinetochore protein that forms a complex with Mcm16p and Mcm22p
CST9	YLR394W	0.732504	5.85179e-05	0.00060465	SUMO E3 ligase
HYR1	YIR037W	0.732319	5.90198e-05	0.000605876	Thiol peroxidase
HSL1	YKL101W	0.731514	6.12472e-05	0.000624685	Nim1p-related protein kinase
SEC66	YBR171W	0.730808	6.32556e-05	0.000641033	Non-essential subunit of Sec63 complex
GCV1	YDR019C	0.729075	6.84245e-05	0.000688999	T subunit of the mitochondrial glycine decarboxylase complex
PDR1	YGL013C	0.728597	6.9912e-05	0.000699522	Transcription factor that regulates the pleiotropic drug response
HUL4	YJR036C	0.728369	7.06312e-05	0.000702273	Protein with similarity to hect domain E3 ubiquitin-protein ligases
CLB6	YGR109C	0.727741	7.26404e-05	0.000717736	B-type cyclin involved in DNA replication during S phase
FSH2	YMR222C	0.727386	7.38e-05	0.000724664	Putative serine hydrolase that localizes to the cytoplasm
ICE2	YIL090W	0.726922	7.53356e-05	0.000735177	Integral ER membrane protein with type-III transmembrane domains
SLX9	YGR081C	0.726693	7.61046e-05	0.000735448	Protein required for pre-rRNA processing
SCP1	YOR367W	0.726637	7.62938e-05	0.000735448	Component of yeast cortical actin cytoskeleton
YBR266C	YBR266C	0.724727	8.29722e-05	0.000794978	NA
MSN5	YDR335W	0.724344	8.43714e-05	0.000803514	Karyopherin
YMR087W	YMR087W	0.723575	8.72345e-05	0.000825806	Putative ADP-ribose-1''-monophosphatase
YBR277C	YBR277C	0.722852	9.00007e-05	0.000846922	NA
ELM1	YKL048C	0.722441	9.16072e-05	0.000856938	Serine/threonine protein kinase
ELG1	YOR144C	0.722028	9.32413e-05	0.000867093	Subunit of an alternative replication factor C complex
YML010C-B	YML010C-B	0.721618	9.48905e-05	0.000877269	NA
VHC1	YBR235W	0.721345	9.6002e-05	0.000882385	Vacuolar membrane cation-chloride cotransporter (CCC)
ANS1	YHR126C	0.720511	9.94669e-05	0.000904139	Putative GPI protein
USV1	YPL230W	0.7205	9.95126e-05	0.000904139	Putative transcription factor containing a C2H2 zinc finger
CSM3	YMR048W	0.719738	0.000102767	0.000928373	Replication fork associated factor
SPT21	YMR179W	0.719433	0.000104096	0.000935031	Protein with a role in transcriptional silencing
ARG2	YJL071W	0.718736	0.000107182	0.000957316	Acetylglutamate synthase (glutamate N-acetyltransferase)
ASC1	YMR116C	0.717759	0.000111638	0.000991509	G-protein beta subunit and guanine dissociation inhibitor for Gpa2p
MMS22	YLR320W	0.717364	0.00011348	0.00100224	Subunit of E3 ubiquitin ligase complex involved in replication repair
NBP2	YDR162C	0.717219	0.000114165	0.00100269	Protein involved in the HOG (high osmolarity glycerol) pathway
PSY3	YLR376C	0.716826	0.000116035	0.00101349	Component of Shu complex (aka PCSS complex)
SKI2	YLR398C	0.715908	0.000120505	0.00104654	Ski complex component and putative RNA helicase
PTC1	YDL006W	0.715779	0.000121144	0.00104654	Type 2C protein phosphatase (PP2C)
RPN10	YHR200W	0.715361	0.000123232	0.00105879	Non-ATPase base subunit of the 19S RP of the 26S proteasome
HIR2	YOR038C	0.714108	0.000129674	0.00110812	Subunit of HIR nucleosome assembly complex
YCK3	YER123W	0.713524	0.000132773	0.0011285	Palmitoylated vacuolar membrane-localized casein kinase I isoform
SAW1	YAL027W	0.713066	0.000135247	0.00114339	5'- and 3'-flap DNA binding protein
VPS24	YKL041W	0.712765	0.000136893	0.00115115	One of four subunits of the ESCRT-III complex
SKI8	YGL213C	0.712456	0.000138601	0.00115762	Ski complex component and WD-repeat protein
RAD4	YER162C	0.712198	0.000140039	0.00115762	Protein that recognizes and binds damaged DNA (with Rad23p) during NER
SDC1	YDR469W	0.712175	0.000140168	0.00115762	Subunit of the COMPASS (Set1C) complex
YNL320W	YNL320W	0.712044	0.000140902	0.00115762	Putative protein of unknown function
LSP1	YPL004C	0.711969	0.000141324	0.00115762	Eisosome core component
YDL186W	YDL186W	0.711294	0.000145175	0.00118303	Putative protein of unknown function
PMP3	YDR276C	0.710581	0.000149334	0.00121068	Small plasma membrane protein
RCY1	YJL204C	0.708597	0.000161439	0.00130214	F-box protein involved in recycling endocytosed proteins
YDJ1	YNL064C	0.708405	0.000162652	0.00130527	Type I HSP40 co-chaperone
YLR436C	YLR436C	0.708062	0.000164834	0.0013161	Protein of unknown function
ABZ2	YMR289W	0.707112	0.000171016	0.00135859	Aminodeoxychorismate lyase (4-amino-4-deoxychorismate lyase)
XRN1	YGL173C	0.706644	0.000174131	0.00137015	Evolutionarily-conserved 5'-3' exonuclease
HST3	YOR025W	0.706633	0.000174204	0.00137015	Member of the Sir2 family of NAD(+)-dependent protein deacetylases
FKH2	YNL068C	0.70497	0.000185656	0.001453	Forkhead family transcription factor
RPL16A	YIL133C	0.702831	0.000201295	0.00156763	Ribosomal 60S subunit protein L16A
CTF4	YPR135W	0.701902	0.000208408	0.00161507	Chromatin-associated protein
GMC1	YDR506C	0.701456	0.000211899	0.00163411	Protein involved in meiotic progression
YGL217C	YGL217C	0.700377	0.000220546	0.00169254	NA
YIL059C	YIL059C	0.699728	0.00022589	0.00172518	NA
MLP2	YIL149C	0.698362	0.00023747	0.00180489	Myosin-like protein associated with the nuclear envelope
RTC1	YOL138C	0.697521	0.000244839	0.001852	Subunit of SEACAT, a subcomplex of the SEA complex
CLN2	YPL256C	0.6948	0.00026998	0.00203244	G1 cyclin involved in regulation of the cell cycle
FDC1	YDR539W	0.693704	0.000280688	0.00210304	Ferulic acid decarboxylase, also active on p-coumaric acid
IKI3	YLR384C	0.69306	0.00028714	0.00214123	Subunit of Elongator complex
PHO3	YBR092C	0.692344	0.000294457	0.00216159	Constitutively expressed acid phosphatase similar to Pho5p
YLR402W	YLR402W	0.692338	0.00029452	0.00216159	NA
DCC1	YCL016C	0.692291	0.000294999	0.00216159	Subunit of a complex with Ctf8p and Ctf18p
BCK2	YER167W	0.692259	0.000295338	0.00216159	Serine/threonine-rich protein involved in PKC1 signaling pathway
FUS3	YBL016W	0.691651	0.000301681	0.00219333	Mitogen-activated serine/threonine protein kinase involved in mating
CIN8	YEL061C	0.691578	0.000302451	0.00219333	Kinesin motor protein
CTF8	YHR191C	0.690983	0.000308783	0.00222903	Subunit of a complex with Ctf18p
BUD31	YCR063W	0.690384	0.000315261	0.00226545	Component of the SF3b subcomplex of the U2 snRNP
YPL088W	YPL088W	0.688476	0.000336652	0.00240628	Putative aryl alcohol dehydrogenase
RAD55	YDR076W	0.688367	0.000337904	0.00240628	Protein that stimulates strand exchange
YLR030W	YLR030W	0.688028	0.000341837	0.00242338	Putative protein of unknown function
ARP1	YHR129C	0.687176	0.000351893	0.00248353	Actin-related protein of the dynactin complex
YDL183C	YDL183C	0.687034	0.000353592	0.00248443	Protein that may form an active mitochondrial KHE system
HOS2	YGL194C	0.686792	0.000356495	0.00249375	Histone deacetylase and subunit of Set3 and Rpd3L complexes
YKE4	YIL023C	0.685967	0.000366568	0.00255291	Zinc transporter
ASF1	YJL115W	0.68412	0.000389939	0.00270376	Nucleosome assembly factor
UBA4	YHR111W	0.683308	0.000400592	0.0027655	E1-like protein that activates Urm1p before urmylation
GFD1	YMR255W	0.680707	0.000436318	0.00299904	Coiled-coiled protein of unknown function
LEO1	YOR123C	0.676091	0.000506045	0.00346325	Component of the Paf1 complex
YPS1	YLR120C	0.674954	0.000524531	0.00357429	Aspartic protease
PUN1	YLR414C	0.674701	0.000528714	0.00358733	Plasma membrane protein with a role in cell wall integrity
CKB1	YGL019W	0.674443	0.000533016	0.00360106	Beta regulatory subunit of casein kinase 2 (CK2)
AXL1	YPR122W	0.674229	0.000536598	0.00360984	Haploid specific endoprotease of a-factor mating pheromone
CPR7	YJR032W	0.674076	0.000539166	0.00361175	Peptidyl-prolyl cis-trans isomerase (cyclophilin)
CTF18	YMR078C	0.672314	0.000569565	0.00379928	Subunit of a complex with Ctf8p
IST3	YIR005W	0.671382	0.000586171	0.00389362	Component of the U2 snRNP
SET3	YKR029C	0.670402	0.000604067	0.00399571	Defining member of the SET3 histone deacetylase complex
YIR043C	YIR043C	0.670132	0.00060909	0.00401215	Blocked reading frame
SWI6	YLR182W	0.669813	0.000615038	0.00403452	Transcription cofactor
LIF1	YGL090W	0.668073	0.000648376	0.00423563	Component of the DNA ligase IV complex
IRA2	YOL081W	0.666486	0.000680027	0.00442412	GTPase-activating protein
MGA2	YIR033W	0.666006	0.00068983	0.0044695	ER membrane protein involved in regulation of OLE1 transcription
PIH1	YHR034C	0.665469	0.000700945	0.00452298	Component of the conserved R2TP complex (Rvb1-Rvb2-Tah1-Pih1)
RTT109	YLL002W	0.6645	0.000721365	0.00461754	Histone acetyltransferase
SKM1	YOL113W	0.664497	0.000721441	0.00461754	Member of the PAK family of serine/threonine protein kinases
YPT10	YBR264C	0.66415	0.000728853	0.00464617	Rab family GTP-binding protein
KCH1	YJR054W	0.663451	0.000744009	0.00471725	Potassium transporter that mediates K+ influx
MLH1	YMR167W	0.663227	0.000748915	0.00471725	Protein required for mismatch repair in mitosis and meiosis
SOK2	YMR016C	0.663225	0.000748956	0.00471725	Nuclear protein that negatively regulates pseudohyphal differentiation
RPS23B	YPR132W	0.662679	0.000761028	0.00477427	Ribosomal protein 28 (rp28) of the small (40S) ribosomal subunit
YPL223C	YPL223C	0.662229	0.000771082	0.00481822	Hydrophilin essential in desiccation-rehydration process
RPN13	YLR421C	0.661613	0.000785025	0.00488603	Subunit of the 19S regulatory particle of the 26S proteasome lid
AVT7	YIL088C	0.66091	0.000801191	0.0049489	Putative transporter
SAP185	YJL098W	0.660845	0.000802716	0.0049489	Protein that forms a complex with the Sit4p protein phosphatase
MPP6	YNR024W	0.660767	0.000804518	0.0049489	Nuclear exosome-associated RNA binding protein
CLB2	YPR119W	0.660512	0.00081046	0.00496613	B-type cyclin involved in cell cycle progression
LRS4	YDR439W	0.660112	0.000819876	0.00500443	Nucleolar protein that forms a complex with Csm1p
RPL34A	YER056C-A	0.659301	0.000839181	0.00510257	Ribosomal 60S subunit protein L34A
FKH1	YIL131C	0.65879	0.000851561	0.00515801	Forkhead family transcription factor
ECM27	YJR106W	0.656981	0.000896481	0.00540936	Protein involved in calcium homeostasis and exit from quiescence
FAB1	YFR019W	0.656553	0.000907397	0.00545442	1-phosphatidylinositol-3-phosphate 5-kinase
SYM1	YLR251W	0.655542	0.00093358	0.00559055	Protein required for ethanol metabolism
DBP7	YKR024C	0.653566	0.000986457	0.00583608	Putative ATP-dependent RNA helicase of the DEAD-box family
BEM2	YER155C	0.653449	0.00098966	0.00583608	Rho GTPase activating protein (RhoGAP)
SPS4	YOR313C	0.653379	0.000991599	0.00583608	Protein whose expression is induced during sporulation
TDA3	YHR009C	0.653272	0.000994521	0.00583608	Putative oxidoreductase involved in late endosome to Golgi transport
EFM5	YGR001C	0.653218	0.000996016	0.00583608	S-adenosylmethionine-dependent lysine methyltransferase
YKR015C	YKR015C	0.653127	0.000998545	0.00583608	Putative protein of unknown function
YLR281C	YLR281C	0.653059	0.00100042	0.00583608	Putative protein of unknown function
RPL14A	YKL006W	0.652596	0.00101328	0.00588371	Ribosomal 60S subunit protein L14A
SEM1	YDR363W-A	0.652498	0.00101603	0.00588371	Component of lid subcomplex of 26S proteasome regulatory subunit
SSA1	YAL005C	0.647794	0.00115472	0.00666241	ATPase involved in protein folding and NLS-directed nuclear transport
YML003W	YML003W	0.647237	0.00117209	0.00673807	Putative protein of unknown function
MSA2	YKR077W	0.646845	0.00118444	0.00676463	Putative transcriptional activator
PHO13	YDL236W	0.646633	0.00119114	0.00676463	Conserved phosphatase acting as a metabolite repair enzyme
FRD1	YEL047C	0.646592	0.00119246	0.00676463	Soluble fumarate reductase
YSR3	YKR053C	0.646549	0.00119383	0.00676463	Dihydrosphingosine 1-phosphate phosphatase
CPR5	YDR304C	0.646235	0.00120384	0.00679699	Peptidyl-prolyl cis-trans isomerase (cyclophilin) of the ER
SGS1	YMR190C	0.643864	0.00128171	0.0072109	RecQ family nucleolar DNA helicase
LSM7	YNL147W	0.643558	0.00129205	0.00724333	Lsm (Like Sm) protein
KAP122	YGL016W	0.641433	0.00136562	0.00762872	Karyopherin beta
NUM1	YDR150W	0.640599	0.00139538	0.0077437	Protein required for nuclear migration
PDB1	YBR221C	0.640582	0.001396	0.0077437	E1 beta subunit of the pyruvate dehydrogenase (PDH) complex
HEK2	YBL032W	0.635556	0.00158639	0.00876903	RNA binding protein involved in asymmetric localization of ASH1 mRNA
YBR174C	YBR174C	0.634919	0.0016119	0.00886699	NA
MEH1	YKR007W	0.634834	0.00161533	0.00886699	Component of the EGO and GSE complexes
SHE1	YBL031W	0.634042	0.00164755	0.00901255	Mitotic spindle protein
SPS18	YNL204C	0.633116	0.00168586	0.00919033	Protein of unknown function, contains a putative zinc-binding domain
THI20	YOL055C	0.629574	0.0018389	0.00995833	Trifunctional enzyme of thiamine biosynthesis, degradation and salvage
HAL1	YPR005C	0.629564	0.00183934	0.00995833	Cytoplasmic protein involved in halotolerance
MSB3	YNL293W	0.628716	0.00187754	0.0101305	Rab GTPase-activating protein
DAL4	YIR028W	0.628506	0.00188709	0.0101473	Allantoin permease
YKL133C	YKL133C	0.628136	0.001904	0.0102036	Putative protein of unknown function
PDE2	YOR360C	0.627549	0.00193112	0.0103139	High-affinity cyclic AMP phosphodiesterase
CTI6	YPL181W	0.6262	0.00199452	0.0106167	Component of the Rpd3L histone deacetylase complex
MIH1	YMR036C	0.625905	0.00200859	0.0106557	Protein tyrosine phosphatase involved in cell cycle control
BIK1	YCL029C	0.624679	0.00206796	0.0109029	Microtubule-associated protein
YTA6	YPL074W	0.624658	0.00206897	0.0109029	Putative ATPase of the CDC48/PAS1/SEC18 (AAA) family
SSK1	YLR006C	0.62399	0.00210188	0.0110395	Cytoplasmic phosphorelay intermediate osmosensor and regulator
CIK1	YMR198W	0.623783	0.00211217	0.0110568	Kinesin-associated protein
ATS1	YAL020C	0.622609	0.00217122	0.0113284	Protein required for modification of wobble nucleosides in tRNA
CSI1	YMR025W	0.621552	0.00222548	0.0115733	Subunit of the Cop9 signalosome
RPS4A	YJR145C	0.621138	0.00224704	0.0116471	Protein component of the small (40S) ribosomal subunit
MSI1	YBR195C	0.619837	0.00231577	0.0119641	Subunit of chromatin assembly factor I (CAF-1)
FCY21	YER060W	0.619588	0.00232911	0.0119938	Putative purine-cytosine permease
YPR126C	YPR126C	0.61809	0.00241062	0.0123334	NA
PFK2	YMR205C	0.61809	0.00241065	0.0123334	Beta subunit of heterooctameric phosphofructokinase
YMR253C	YMR253C	0.614767	0.00259931	0.0132557	Putative protein of unknown function
MRE11	YMR224C	0.614427	0.00261926	0.0133117	Nuclease subunit of the MRX complex with Rad50p and Xrs2p
FKS3	YMR306W	0.614293	0.00262712	0.0133117	Protein involved in spore wall assembly
UBC12	YLR306W	0.614036	0.00264234	0.013346	Enzyme that mediates the conjugation of Rub1p
GRR1	YJR090C	0.613524	0.00267277	0.0134567	F-box protein component of an SCF ubiquitin-ligase complex
IRC3	YDR332W	0.613113	0.00269737	0.0135374	Double-stranded DNA-dependent helicase of the DExH/D-box family
FUN26	YAL022C	0.611996	0.00276519	0.0138339	High affinity, broad selectivity, nucleoside/nucleobase transporter
YPL263C	YPL263C	0.611297	0.00280831	0.0140053	Cytoplasmic protein of unknown function
MCK1	YNL307C	0.610896	0.00283329	0.0140854	Dual-specificity ser/thr and tyrosine protein kinase
MSH6	YDR097C	0.608502	0.00298585	0.0147974	Protein required for mismatch repair in mitosis and meiosis
VTA1	YLR181C	0.606646	0.00310848	0.0153465	Multivesicular body (MVB) protein
IES4	YOR189W	0.606533	0.00311607	0.0153465	Component of the INO80 chromatiin remodeling complex
ARK1	YNL020C	0.605864	0.00316124	0.0155206	Serine/threonine protein kinase
PAC10	YGR078C	0.602494	0.00339667	0.0166103	Part of the heteromeric co-chaperone GimC/prefoldin complex
BIM1	YER016W	0.602354	0.0034067	0.0166103	Microtubule plus end-tracking protein
KEL2	YGR238C	0.602243	0.00341471	0.0166103	Protein that negatively regulates mitotic exit
RFM1	YOR279C	0.60198	0.00343368	0.0166513	Component of the Sum1p-Rfm1p-Hst1p complex
CEX1	YOR112W	0.600504	0.00354178	0.017123	Component of nuclear aminoacylation-dependent tRNA export pathway
YOR062C	YOR062C	0.599989	0.00358016	0.0172558	Protein of unknown function
YJL182C	YJL182C	0.599363	0.00362715	0.0174292	NA
APT1	YML022W	0.59886	0.00366524	0.0175588	Adenine phosphoribosyltransferase
ADH2	YMR303C	0.597174	0.00379524	0.0181267	Glucose-repressible alcohol dehydrogenase II
PDX1	YGR193C	0.595679	0.00391343	0.0186282	E3-binding protein of the mitochondrial pyruvate dehydrogenase complex
YGL214W	YGL214W	0.595549	0.00392382	0.0186282	NA
PUS5	YLR165C	0.595223	0.00395003	0.0186965	Pseudouridine synthase
MDM10	YAL010C	0.594098	0.00404137	0.0190634	Subunit of both the ERMES and the SAM complex
COA1	YIL157C	0.593915	0.00405643	0.0190634	Mitochondrial inner membrane protein
CMK2	YOL016C	0.593826	0.00406371	0.0190634	Calmodulin-dependent protein kinase
PFA4	YOL003C	0.592815	0.00414756	0.0193991	Palmitoyltransferase with autoacylation activity
RAD59	YDL059C	0.590752	0.0043227	0.0201587	Protein involved DNA double-strand break repair
RPS21A	YKR057W	0.589242	0.00445441	0.0207118	Protein component of the small (40S) ribosomal subunit
BRE2	YLR015W	0.58879	0.00449446	0.0208046	Subunit of COMPASS (Set1C) complex
SWD1	YAR003W	0.58872	0.00450068	0.0208046	Subunit of the COMPASS (Set1C) complex
RDL1	YOR285W	0.588537	0.00451696	0.0208189	Thiosulfate sulfurtransferase
YBL055C	YBL055C	0.587373	0.00462158	0.0212392	3'-->5' exonuclease and endonuclease with a possible role in apoptosis
YKL033W-A	YKL033W-A	0.586193	0.0047296	0.0216727	Putative protein of unknown function
RQC1	YDR333C	0.585464	0.00479726	0.0219192	Component of the ribosome quality control complex (RQC)
YIL032C	YIL032C	0.584588	0.00487949	0.0222306	NA
KIN1	YDR122W	0.582595	0.00507064	0.0230214	Serine/threonine protein kinase involved in regulation of exocytosis
YLR236C	YLR236C	0.582476	0.00508218	0.0230214	NA
YBR076W	YBR076W	0.582019	0.00512687	0.0231574	Non-essential protein of unknown function
VTS1	YOR359W	0.581664	0.0051618	0.0232488	Flap-structured DNA-binding and RNA-binding protein
HCM1	YCR065W	0.581155	0.00521218	0.0233442	Forkhead transcription factor
YBR232C	YBR232C	0.581151	0.00521251	0.0233442	NA
RSM25	YIL093C	0.58092	0.00523549	0.0233809	Mitochondrial ribosomal protein of the small subunit
IVY1	YDR229W	0.577664	0.00556763	0.0247893	Phospholipid-binding protein that interacts with both Ypt7p and Vps33p
YLL053C	YLL053C	0.577432	0.00559183	0.0247893	Putative protein
BUD14	YAR014C	0.577285	0.00560728	0.0247893	Protein involved in bud-site selection
HSM3	YBR272C	0.577224	0.00561359	0.0247893	Proteasome-interacting protein
HAA1	YPR008W	0.576239	0.00571774	0.0251789	Transcriptional activator involved in adaptation to weak acid stress
LST4	YKL176C	0.575548	0.00579173	0.0254339	Subunit of the Lst4p-Lst7p GTPase activating protein complex for Gtr2p
EST3	YIL009C-A	0.574242	0.00593329	0.0259833	Component of the telomerase holoenzyme
SNT1	YCR033W	0.573679	0.00599515	0.0261817	Subunit of the Set3C deacetylase complex
SLY41	YOR307C	0.573211	0.00604693	0.0262677	Protein involved in ER-to-Golgi transport
DBF2	YGR092W	0.573201	0.00604806	0.0262677	Ser/Thr kinase involved in transcription and stress response
CYK3	YDL117W	0.571438	0.00624622	0.027054	SH3-domain protein located in the bud neck and cytokinetic actin ring
YBR134W	YBR134W	0.571054	0.00629	0.0270933	NA
RPS21B	YJL136C	0.571031	0.00629259	0.0270933	Protein component of the small (40S) ribosomal subunit
WSC2	YNL283C	0.570822	0.00631651	0.0270933	Sensor-transducer of the stress-activated PKC1-MPK1 signaling pathway
RTT107	YHR154W	0.570758	0.00632385	0.0270933	Protein implicated in Mms22-dependent DNA repair during S phase
RPS19B	YNL302C	0.570474	0.00635652	0.0271596	Protein component of the small (40S) ribosomal subunit
ODC2	YOR222W	0.569876	0.00642568	0.0273812	Mitochondrial inner membrane transporter
IRS4	YKR019C	0.569051	0.00652204	0.027717	EH domain-containing protein
VMS1	YDR049W	0.568627	0.00657199	0.0278241	Component of a Cdc48p-complex involved in protein quality control
CYC1	YJR048W	0.568539	0.00658243	0.0278241	Cytochrome c, isoform 1
ATF1	YOR377W	0.567749	0.00667628	0.0281456	Alcohol acetyltransferase
YGL015C	YGL015C	0.56648	0.00682928	0.0286963	Putative protein of unknown function
VTC2	YFL004W	0.566365	0.00684323	0.0286963	Regulatory subunit of the vacuolar transporter chaperone (VTC) complex
RAD5	YLR032W	0.56599	0.00688896	0.0288117	DNA helicase/Ubiquitin ligase
PMU1	YKL128C	0.564887	0.00702493	0.0292833	Putative phosphomutase
YGR291C	YGR291C	0.564775	0.00703878	0.0292833	NA
YJL169W	YJL169W	0.562893	0.00727556	0.0301889	NA
YPL225W	YPL225W	0.562008	0.007389	0.0305794	Protein of unknown function
IRC15	YPL017C	0.561661	0.00743382	0.0306845	Microtubule associated protein
YHR182W	YHR182W	0.560287	0.00761318	0.0313431	Protein of unknown function
CTP1	YBR291C	0.559646	0.0076979	0.0316095	Mitochondrial inner membrane citrate transporter
EDE1	YBL047C	0.558701	0.00782422	0.032045	Scaffold protein involved in the formation of early endocytic sites
YPL191C	YPL191C	0.55809	0.0079066	0.0322987	Protein of unknown function
RGL1	YPL066W	0.55625	0.00815875	0.033139	Regulator of Rho1p signaling, cofactor of Tus1p
RPS10A	YOR293W	0.556221	0.00816286	0.033139	Protein component of the small (40S) ribosomal subunit
ADH4	YGL256W	0.556132	0.00817519	0.033139	Alcohol dehydrogenase isoenzyme type IV
RRI2	YOL117W	0.555613	0.00824749	0.0333466	Subunit of the COP9 signalosome (CSN) complex
ELP3	YPL086C	0.554103	0.00846043	0.0341203	Subunit of Elongator complex
RTT106	YNL206C	0.553553	0.00853904	0.0343497	Histone chaperone
GUP1	YGL084C	0.552376	0.00870897	0.0349443	Plasma membrane protein involved in remodeling GPI anchors
RGI2	YIL057C	0.551991	0.0087651	0.0350805	Protein of unknown function
YBR226C	YBR226C	0.551492	0.00883822	0.0352838	NA
CIN5	YOR028C	0.550602	0.00896976	0.0357188	Basic leucine zipper (bZIP) transcription factor of the yAP-1 family
CTK1	YKL139W	0.546989	0.00951859	0.0378091	Catalytic (alpha) subunit of C-terminal domain kinase I (CTDK-I)
RPS10B	YMR230W	0.545843	0.00969757	0.0384116	Protein component of the small (40S) ribosomal subunit
YPL039W	YPL039W	0.545708	0.00971887	0.0384116	Putative protein of unknown function
RLM1	YPL089C	0.545249	0.00979148	0.0386021	MADS-box transcription factor
PPZ1	YML016C	0.544418	0.00992379	0.0390264	Serine/threonine protein phosphatase Z, isoform of Ppz2p
HXT5	YHR096C	0.543607	0.0100542	0.039441	Hexose transporter with moderate affinity for glucose
SST2	YLR452C	0.541232	0.0104431	0.0407841	GTPase-activating protein for Gpa1p
VPS1	YKR001C	0.541202	0.0104481	0.0407841	Dynamin-like GTPase required for vacuolar sorting
YPT6	YLR262C	0.540741	0.0105249	0.0409824	Rab family GTPase
PST1	YDR055W	0.540201	0.0106154	0.0412331	Cell wall protein that contains a putative GPI-attachment site
GYP8	YFL027C	0.536411	0.0112662	0.0435979	GTPase-activating protein for yeast Rab family members
NUP133	YKR082W	0.536337	0.0112793	0.0435979	Subunit of Nup84p subcomplex of nuclear pore complex (NPC)
RNR3	YIL066C	0.535221	0.0114765	0.0442519	Minor isoform of large subunit of ribonucleotide-diphosphate reductase
ATG27	YJL178C	0.534538	0.0115984	0.044613	Type I membrane protein involved in autophagy and the Cvt pathway
YGR015C	YGR015C	0.533135	0.0118517	0.0454769	Putative protein of unknown function
KAR3	YPR141C	0.531624	0.0121292	0.0464287	Minus-end-directed microtubule motor
YUH1	YJR099W	0.530309	0.0123742	0.0472525	Ubiquitin C-terminal hydrolase
GLT1	YDL171C	0.530099	0.0124138	0.0472892	NAD(+)-dependent glutamate synthase (GOGAT)
MOT3	YMR070W	0.528889	0.0126429	0.0479691	Transcriptional repressor, activator
MIX17	YMR002W	0.528836	0.0126529	0.0479691	Mitochondrial intermembrane space protein
UBR1	YGR184C	0.527044	0.0129983	0.0491606	E3 ubiquitin ligase (N-recognin)
NAP1	YKR048C	0.525872	0.0132276	0.0499085	Histone chaperone
a Peason product-moment correlation coefficient as a similarity of the morphological profile
b p value calculated by one-sample upper-tailed test by Gaussian distribution
c False discovery rate at corresponding p value
