# Supplementary material for: High-throughput platform for yeast morphological profiling predicts the targets of bioactive compounds
Source: NPJ Syst Biol Appl. 2022 Jan 27;8:3. doi: 10.1038/s41540-022-00212-1 (PMC8795194; doi:10.1038/s41540-022-00212-1)
Supplement: Supplementary file 5 — Supplementary Data 4 [file 41540_2022_212_MOESM5_ESM.xlsx]

## Sheet: S4
Supplementary Data 4. List of significantly similar mutants for MMS.
Gene	ORF	Ra	pb	qc	Description
BRE1	YDL074C	0.700149	7.25448e-06	0.00401254	E3 ubiquitin ligase
LGE1	YPL055C	0.694587	9.78845e-06	0.00401254	Protein of unknown function
YBR194W	YBR194W	0.692979	1.06528e-05	0.00401254	Protein proposed to be associated with the nuclear pore complex
HTZ1	YOL012C	0.690532	1.20956e-05	0.00401254	Histone variant H2AZ
DIA2	YOR080W	0.688221	1.36131e-05	0.00401254	Origin-binding F-box protein
GPH1	YPR160W	0.683852	1.69402e-05	0.00401254	Glycogen phosphorylase required for the mobilization of glycogen
HIR2	YOR038C	0.683577	1.71711e-05	0.00401254	Subunit of HIR nucleosome assembly complex
MDM10	YAL010C	0.680056	2.03848e-05	0.00401254	Subunit of both the ERMES and the SAM complex
RPL20B	YOR312C	0.677317	2.32352e-05	0.00401254	Ribosomal 60S subunit protein L20B
RTS1	YOR014W	0.676169	2.45292e-05	0.00401254	B-type regulatory subunit of protein phosphatase 2A (PP2A)
SOH1	YGL127C	0.674978	2.59369e-05	0.00401254	Subunit of the RNA polymerase II mediator complex
CSE2	YNR010W	0.67462	2.63738e-05	0.00401254	Subunit of the RNA polymerase II mediator complex
YBL055C	YBL055C	0.671059	3.10776e-05	0.00420349	3'-->5' exonuclease and endonuclease with a possible role in apoptosis
APC9	YLR102C	0.668843	3.43576e-05	0.00420349	Subunit of the Anaphase-Promoting Complex/Cyclosome (APC/C)
SAC3	YDR159W	0.668728	3.45361e-05	0.00420349	mRNA export factor
RSC2	YLR357W	0.662823	4.48247e-05	0.00453009	Component of the RSC chromatin remodeling complex
YNL171C	YNL171C	0.662772	4.4925e-05	0.00453009	NA
ASC1	YMR116C	0.66193	4.65902e-05	0.00453009	G-protein beta subunit and guanine dissociation inhibitor for Gpa2p
HTA1	YDR225W	0.661656	4.71447e-05	0.00453009	Histone H2A
RAD55	YDR076W	0.65954	5.16144e-05	0.0047116	Protein that stimulates strand exchange
RTF1	YGL244W	0.656959	5.75569e-05	0.00495075	Subunit of RNAPII-associated chromatin remodeling Paf1 complex
YOR268C	YOR268C	0.655056	6.23078e-05	0.00495075	Putative protein of unknown function
ELO2	YCR034W	0.654563	6.35923e-05	0.00495075	Fatty acid elongase, involved in sphingolipid biosynthesis
SCP1	YOR367W	0.652006	7.06256e-05	0.00495075	Component of yeast cortical actin cytoskeleton
RPN10	YHR200W	0.651804	7.12077e-05	0.00495075	Non-ATPase base subunit of the 19S RP of the 26S proteasome
THI22	YPR121W	0.650583	7.48199e-05	0.00495075	Protein with similarity to hydroxymethylpyrimidine phosphate kinases
NGL3	YML118W	0.650311	7.56456e-05	0.00495075	3'-5' exonuclease specific for poly-A RNAs
YLR407W	YLR407W	0.650154	7.61283e-05	0.00495075	Putative protein of unknown function
RRM3	YHR031C	0.649346	7.86396e-05	0.00495075	DNA helicase involved in rDNA replication and Ty1 transposition
SFB2	YNL049C	0.646213	8.90661e-05	0.00515375	Component of the Sec23p-Sfb2p heterodimer of the COPII vesicle coat
GRR1	YJR090C	0.643216	0.00010013	0.00515375	F-box protein component of an SCF ubiquitin-ligase complex
CAC2	YML102W	0.643138	0.000100432	0.00515375	Subunit of chromatin assembly factor I (CAF-1), with Rlf2p and Msi1p
CLB5	YPR120C	0.642876	0.000101453	0.00515375	B-type cyclin involved in DNA replication during S phase
YPL114W	YPL114W	0.642839	0.000101601	0.00515375	NA
YHR210C	YHR210C	0.642715	0.000102089	0.00515375	Putative aldose 1-epimerase superfamily protein
CKB1	YGL019W	0.642627	0.000102436	0.00515375	Beta regulatory subunit of casein kinase 2 (CK2)
YDR030C	YDR030C	0.642122	0.000104447	0.00515375	Protein involved in DNA repair
PMR1	YGL167C	0.639469	0.000115589	0.00552256	High affinity Ca2+/Mn2+ P-type ATPase
IMP2	YMR035W	0.63893	0.000117972	0.00552256	Catalytic subunit of mitochondrial inner membrane peptidase complex
RPS6A	YPL090C	0.638239	0.00012109	0.00552685	Protein component of the small (40S) ribosomal subunit
DYN3	YMR299C	0.637319	0.000125349	0.00558168	Dynein light intermediate chain (LIC)
RPN13	YLR421C	0.635068	0.00013631	0.005794	Subunit of the 19S regulatory particle of the 26S proteasome lid
ATG20	YDL113C	0.635037	0.000136464	0.005794	Sorting nexin family member
YML010C-B	YML010C-B	0.631744	0.000153978	0.00609937	NA
SPT3	YDR392W	0.631393	0.000155954	0.00609937	Subunit of the SAGA and SAGA-like transcriptional regulatory complexes
NOT3	YIL038C	0.631298	0.000156494	0.00609937	Component of the CCR4-NOT core complex, involved in mRNA decapping
RAD1	YPL022W	0.63006	0.000163648	0.00609937	Single-stranded DNA endonuclease (with Rad10p)
FRE1	YLR214W	0.629792	0.000165236	0.00609937	Ferric reductase and cupric reductase
BUL2	YML111W	0.629672	0.00016595	0.00609937	Component of the Rsp5p E3-ubiquitin ligase complex
YSR3	YKR053C	0.628654	0.000172114	0.00609937	Dihydrosphingosine 1-phosphate phosphatase
MMS22	YLR320W	0.628142	0.000175286	0.00609937	Subunit of E3 ubiquitin ligase complex involved in replication repair
LSM7	YNL147W	0.62757	0.000178891	0.00609937	Lsm (Like Sm) protein
CTF4	YPR135W	0.627304	0.000180589	0.00609937	Chromatin-associated protein
PUS7	YOR243C	0.626509	0.000185743	0.00609937	Pseudouridine synthase
APN1	YKL114C	0.62567	0.000191315	0.00609937	Major apurinic/apyrimidinic endonuclease
PAC10	YGR078C	0.625025	0.000195696	0.00609937	Part of the heteromeric co-chaperone GimC/prefoldin complex
DFG10	YIL049W	0.624345	0.000200405	0.00609937	Probable polyprenol reductase
CLB6	YGR109C	0.624328	0.000200526	0.00609937	B-type cyclin involved in DNA replication during S phase
RAD27	YKL113C	0.623798	0.000204265	0.00609937	5' to 3' exonuclease, 5' flap endonuclease
YDC1	YPL087W	0.623651	0.000205317	0.00609937	Alkaline dihydroceramidase, involved in sphingolipid metabolism
RKM3	YBR030W	0.623569	0.0002059	0.00609937	Ribosomal lysine methyltransferase
HST3	YOR025W	0.62318	0.000208701	0.00609937	Member of the Sir2 family of NAD(+)-dependent protein deacetylases
XRN1	YGL173C	0.622936	0.000210474	0.00609937	Evolutionarily-conserved 5'-3' exonuclease
VID28	YIL017C	0.621075	0.00022442	0.00611687	GID Complex subunit, serves as adaptor for regulatory subunit Vid24p
SGS1	YMR190C	0.620751	0.000226923	0.00611687	RecQ family nucleolar DNA helicase
MOG1	YJR074W	0.620513	0.000228781	0.00611687	Conserved nuclear protein that interacts with GTP-Gsp1p
TDA1	YMR291W	0.620419	0.000229521	0.00611687	Protein kinase of unknown cellular role
KAP122	YGL016W	0.620405	0.000229633	0.00611687	Karyopherin beta
FTR1	YER145C	0.620109	0.00023196	0.00611687	High affinity iron permease
INM2	YDR287W	0.619786	0.000234531	0.00611687	Inositol monophosphatase
MRM2	YGL136C	0.617828	0.000250622	0.00626019	Mitochondrial 2' O-ribose methyltransferase
YLR149C	YLR149C	0.61779	0.000250948	0.00626019	Protein of unknown function
PEX32	YBR168W	0.617644	0.000252188	0.00626019	Peroxisomal integral membrane protein
URA7	YBL039C	0.617461	0.000253742	0.00626019	Major CTP synthase isozyme (see also URA8)
SWI6	YLR182W	0.616938	0.000258244	0.00628631	Transcription cofactor
PPR1	YLR014C	0.616153	0.000265125	0.00636889	Zinc finger transcription factor
CTI6	YPL181W	0.614762	0.000277697	0.00658428	Component of the Rpd3L histone deacetylase complex
MKT1	YNL085W	0.614367	0.000281353	0.00658543	Protein similar to nucleases that forms a complex with Pbp1p
MSH2	YOL090W	0.613919	0.000285556	0.00659921	Protein that binds to DNA mismatches
YJL188C	YJL188C	0.61265	0.000297737	0.00679469	NA
MDR1	YGR100W	0.612164	0.000302524	0.00681871	Cytoplasmic GTPase-activating protein
RPS10A	YOR293W	0.610591	0.000318434	0.00708978	Protein component of the small (40S) ribosomal subunit
ARN2	YHL047C	0.610088	0.000323677	0.00711172	Transporter
EGH1	YIR007W	0.609278	0.000332257	0.00711172	Steryl-beta-glucosidase with broad specificity for aglycones
CHZ1	YER030W	0.60865	0.000339046	0.00711172	Histone chaperone for Htz1p/H2A-H2B dimer
YBP2	YGL060W	0.606975	0.000357714	0.00711172	Central kinetochore associated protein
CNE1	YAL058W	0.606743	0.000360368	0.00711172	Calnexin
SSH4	YKL124W	0.606625	0.000361725	0.00711172	Specificity factor required for Rsp5p-dependent ubiquitination
TBS1	YBR150C	0.606007	0.000368898	0.00711172	Protein of unknown function
LRS4	YDR439W	0.605941	0.000369664	0.00711172	Nucleolar protein that forms a complex with Csm1p
CTF8	YHR191C	0.605822	0.000371059	0.00711172	Subunit of a complex with Ctf18p
BEM1	YBR200W	0.60553	0.000374515	0.00711172	Protein containing SH3-domains
YKL033W-A	YKL033W-A	0.60538	0.000376294	0.00711172	Putative protein of unknown function
RCY1	YJL204C	0.60504	0.000380351	0.00711172	F-box protein involved in recycling endocytosed proteins
STB1	YNL309W	0.604965	0.000381251	0.00711172	Protein with role in regulation of MBF-specific transcription at Start
AQR1	YNL065W	0.604695	0.000384509	0.00711172	Plasma membrane transporter of the major facilitator superfamily
GFD1	YMR255W	0.604528	0.000386534	0.00711172	Coiled-coiled protein of unknown function
USV1	YPL230W	0.604493	0.000386964	0.00711172	Putative transcription factor containing a C2H2 zinc finger
YIL089W	YIL089W	0.604328	0.000388974	0.00711172	Protein of unknown function found in the ER and vacuole lumen
YAK1	YJL141C	0.603791	0.000395595	0.00711172	Serine-threonine protein kinase
YIL059C	YIL059C	0.603595	0.000398028	0.00711172	NA
SDC1	YDR469W	0.603422	0.000400195	0.00711172	Subunit of the COMPASS (Set1C) complex
ERP6	YGL002W	0.60334	0.000401222	0.00711172	Member of the p24 family involved in ER to Golgi transport
SIN4	YNL236W	0.599776	0.000448091	0.00786612	Subunit of the RNA polymerase II mediator complex
CDC73	YLR418C	0.598449	0.000466664	0.00811414	Component of the Paf1p complex
ATG17	YLR423C	0.596632	0.000493138	0.00836225	Scaffold protein responsible for phagophore assembly site organization
OPT1	YJL212C	0.596606	0.000493536	0.00836225	Proton-coupled oligopeptide transporter of the plasma membrane
UBC12	YLR306W	0.59653	0.000494674	0.00836225	Enzyme that mediates the conjugation of Rub1p
LDH1	YBR204C	0.59583	0.000505224	0.00840388	Serine hydrolase
PIG2	YIL045W	0.595757	0.000506343	0.00840388	Putative type-1 protein phosphatase targeting subunit
CUR1	YPR158W	0.594964	0.000518545	0.00848665	Sorting factor, central regulator of spatial protein quality control
ASF1	YJL115W	0.594804	0.000521032	0.00848665	Nucleosome assembly factor
ARF3	YOR094W	0.594533	0.000525276	0.00848665	Glucose-repressible ADP-ribosylation factor
PEX22	YAL055W	0.593811	0.000536736	0.00854908	Putative peroxisomal membrane protein
DCC1	YCL016C	0.5937	0.000538505	0.00854908	Subunit of a complex with Ctf8p and Ctf18p
AAC3	YBR085W	0.593254	0.000545705	0.00856029	Mitochondrial inner membrane ADP/ATP translocator
PEX1	YKL197C	0.592921	0.000551129	0.00856029	AAA-peroxin
HSP82	YPL240C	0.592591	0.000556544	0.00856029	Hsp90 chaperone
LIF1	YGL090W	0.592505	0.000557966	0.00856029	Component of the DNA ligase IV complex
ARG4	YHR018C	0.591868	0.000568586	0.00862374	Argininosuccinate lyase
CSI1	YMR025W	0.591692	0.000571549	0.00862374	Subunit of the Cop9 signalosome
UBR2	YLR024C	0.591411	0.000576293	0.00862404	Cytoplasmic ubiquitin-protein ligase (E3)
SWF1	YDR126W	0.589899	0.000602438	0.00894201	Palmitoyltransferase that acts on transmembrane proteins
RRD2	YPL152W	0.589591	0.000607884	0.00895007	Peptidyl-prolyl cis/trans-isomerase
NUM1	YDR150W	0.589312	0.000612852	0.00895103	Protein required for nuclear migration
EFM5	YGR001C	0.588749	0.000622988	0.00900179	S-adenosylmethionine-dependent lysine methyltransferase
LAG1	YHL003C	0.588213	0.000632759	0.00900179	Ceramide synthase component
YKR023W	YKR023W	0.588091	0.000634992	0.00900179	Putative protein of unknown function
YIL029C	YIL029C	0.588034	0.00063605	0.00900179	Putative protein of unknown function
SPT21	YMR179W	0.587573	0.000644595	0.00901509	Protein with a role in transcriptional silencing
PUS5	YLR165C	0.587451	0.000646865	0.00901509	Pseudouridine synthase
PDX1	YGR193C	0.586637	0.000662222	0.00915919	E3-binding protein of the mitochondrial pyruvate dehydrogenase complex
PDE2	YOR360C	0.585748	0.000679341	0.00929358	High-affinity cyclic AMP phosphodiesterase
YDJ1	YNL064C	0.585606	0.000682119	0.00929358	Type I HSP40 co-chaperone
MLH1	YMR167W	0.58504	0.000693254	0.00931473	Protein required for mismatch repair in mitosis and meiosis
YOR024W	YOR024W	0.584891	0.000696201	0.00931473	NA
YBR047W	YBR047W	0.584751	0.000698978	0.00931473	Putative protein of unknown function
TOF2	YKR010C	0.584284	0.000708332	0.00935629	Protein required for rDNA silencing and mitotic rDNA condensation
PSY3	YLR376C	0.583974	0.000714613	0.00935629	Component of Shu complex (aka PCSS complex)
EOS1	YNL080C	0.583699	0.000720206	0.00935629	Protein involved in N-glycosylation
SWI4	YER111C	0.583579	0.000722659	0.00935629	DNA binding component of the SBF complex (Swi4p-Swi6p)
RTC1	YOL138C	0.583333	0.00072772	0.00935629	Subunit of SEACAT, a subcomplex of the SEA complex
BUD31	YCR063W	0.581936	0.000756968	0.00960869	Component of the SF3b subcomplex of the U2 snRNP
HIS6	YIL020C	0.581894	0.000757878	0.00960869	Enzyme that catalyzes the fourth step in the histidine pathway
YHL012W	YHL012W	0.581362	0.00076928	0.00968599	Putative UTP glucose-1-phosphate uridylyltransferase
YIR043C	YIR043C	0.580585	0.000786184	0.00974592	Blocked reading frame
RTT109	YLL002W	0.580464	0.00078885	0.00974592	Histone acetyltransferase
VAM6	YDL077C	0.580067	0.000797633	0.00974592	Guanine nucleotide exchange factor for the GTPase Gtr1p
ANS1	YHR126C	0.580018	0.000798731	0.00974592	Putative GPI protein
FKH1	YIL131C	0.579677	0.000806347	0.00974592	Forkhead family transcription factor
CTF18	YMR078C	0.579633	0.000807329	0.00974592	Subunit of a complex with Ctf8p
YBL081W	YBL081W	0.579452	0.000811408	0.00974592	Non-essential protein of unknown function
RRN10	YBL025W	0.579194	0.000817242	0.00975185	Protein involved in promoting high level transcription of rDNA
DPB3	YBR278W	0.57855	0.000831943	0.0098628	Third-largest subunit of DNA polymerase II (DNA polymerase epsilon)
FSH2	YMR222C	0.578195	0.00084016	0.00989596	Putative serine hydrolase that localizes to the cytoplasm
CST9	YLR394W	0.577934	0.000846232	0.00990359	SUMO E3 ligase
YGL260W	YGL260W	0.576562	0.000878739	0.0102185	Putative protein of unknown function
YBR226C	YBR226C	0.576268	0.000885854	0.0102361	NA
SLX9	YGR081C	0.575315	0.000909205	0.0103942	Protein required for pre-rRNA processing
YPL263C	YPL263C	0.574599	0.000927082	0.0103942	Cytoplasmic protein of unknown function
WSS1	YHR134W	0.574584	0.000927451	0.0103942	Metalloprotease involved in DNA repair, removes DNA-protein crosslink
PUN1	YLR414C	0.574467	0.0009304	0.0103942	Plasma membrane protein with a role in cell wall integrity
COQ2	YNR041C	0.574453	0.000930763	0.0103942	Para hydroxybenzoate polyprenyl transferase
HYR1	YIR037W	0.574336	0.000933702	0.0103942	Thiol peroxidase
YLR456W	YLR456W	0.574036	0.00094134	0.0104157	Protein of unknown function
HNT2	YDR305C	0.572914	0.000970285	0.0106713	Dinucleoside triphosphate hydrolase
LYS2	YBR115C	0.572136	0.000990797	0.0108317	Alpha aminoadipate reductase
REC8	YPR007C	0.571312	0.00101289	0.0109724	Meiosis-specific component of the sister chromatid cohesion complex
COX7	YMR256C	0.571209	0.00101569	0.0109724	Subunit VII of cytochrome c oxidase (Complex IV)
ELP2	YGR200C	0.570623	0.00103167	0.0110795	Subunit of Elongator complex
MLP2	YIL149C	0.568845	0.00108148	0.0114349	Myosin-like protein associated with the nuclear envelope
MPP6	YNR024W	0.568468	0.0010923	0.0114349	Nuclear exosome-associated RNA binding protein
RAD57	YDR004W	0.568265	0.00109818	0.0114349	Protein that stimulates strand exchange
VPS4	YPR173C	0.56821	0.00109976	0.0114349	AAA-ATPase involved in multivesicular body (MVB) protein sorting
PIH1	YHR034C	0.568006	0.00110569	0.0114349	Component of the conserved R2TP complex (Rvb1-Rvb2-Tah1-Pih1)
SSA1	YAL005C	0.567725	0.00111387	0.0114349	ATPase involved in protein folding and NLS-directed nuclear transport
EDC3	YEL015W	0.567521	0.00111987	0.0114349	Non-essential conserved protein with a role in mRNA decapping
DAL4	YIR028W	0.567506	0.0011203	0.0114349	Allantoin permease
SRO77	YBL106C	0.567478	0.00112114	0.0114349	Protein with roles in exocytosis and cation homeostasis
YPT10	YBR264C	0.566251	0.00115772	0.0117202	Rab family GTP-binding protein
BUD14	YAR014C	0.566111	0.00116194	0.0117202	Protein involved in bud-site selection
SSK1	YLR006C	0.565655	0.00117582	0.011795	Cytoplasmic phosphorelay intermediate osmosensor and regulator
FDC1	YDR539W	0.565444	0.00118228	0.011795	Ferulic acid decarboxylase, also active on p-coumaric acid
LDB18	YLL049W	0.564682	0.00120589	0.0119148	Component of the dynactin complex
RIM1	YCR028C-A	0.564636	0.00120734	0.0119148	ssDNA-binding protein essential for mitochondrial genome maintenance
YGL217C	YGL217C	0.563603	0.00123999	0.0121712	NA
YOR082C	YOR082C	0.56316	0.00125422	0.0122177	NA
GTR1	YML121W	0.562888	0.00126301	0.0122177	Subunit of a TORC1-stimulating GTPase complex
ARC1	YGL105W	0.562833	0.00126481	0.0122177	Protein that binds tRNA and methionyl- and glutamyl-tRNA synthetases
AXL1	YPR122W	0.562298	0.00128226	0.0123212	Haploid specific endoprotease of a-factor mating pheromone
FUS3	YBL016W	0.561778	0.00129943	0.0124207	Mitogen-activated serine/threonine protein kinase involved in mating
YDL172C	YDL172C	0.561063	0.00132336	0.0125836	NA
SKM1	YOL113W	0.560302	0.0013492	0.0127097	Member of the PAK family of serine/threonine protein kinases
ELG1	YOR144C	0.560263	0.00135054	0.0127097	Subunit of an alternative replication factor C complex
HUL4	YJR036C	0.559939	0.00136169	0.0127471	Protein with similarity to hect domain E3 ubiquitin-protein ligases
BEM4	YPL161C	0.559742	0.00136848	0.0127471	Protein involved in establishment of cell polarity and bud emergence
YLR281C	YLR281C	0.559348	0.00138219	0.0128094	Putative protein of unknown function
HAL5	YJL165C	0.559139	0.0013895	0.0128121	Putative protein kinase
MRE11	YMR224C	0.558677	0.0014058	0.0128973	Nuclease subunit of the MRX complex with Rad50p and Xrs2p
PHO3	YBR092C	0.55764	0.00144291	0.0131716	Constitutively expressed acid phosphatase similar to Pho5p
ADH2	YMR303C	0.557321	0.00145448	0.0132112	Glucose-repressible alcohol dehydrogenase II
YMR265C	YMR265C	0.557005	0.00146603	0.0132501	Putative protein of unknown function
DAL81	YIR023W	0.555567	0.00151948	0.0136656	Positive regulator of genes in multiple nitrogen degradation pathways
SLX5	YDL013W	0.55525	0.00153146	0.0137058	Subunit of the Slx5-Slx8 SUMO-targeted Ub ligase (STUbL) complex
CBC2	YPL178W	0.55492	0.00154406	0.0137511	Small subunit of the heterodimeric cap binding complex with Sto1p
EST3	YIL009C-A	0.553481	0.00159986	0.0141789	Component of the telomerase holoenzyme
YBR174C	YBR174C	0.552319	0.00164613	0.0145185	NA
QCR2	YPR191W	0.551737	0.00166968	0.0146554	Subunit 2 of ubiquinol cytochrome-c reductase (Complex III)
RPS16A	YMR143W	0.55141	0.00168305	0.0147021	Protein component of the small (40S) ribosomal subunit
YKE4	YIL023C	0.551059	0.00169751	0.0147577	Zinc transporter
HMI1	YOL095C	0.550715	0.00171174	0.014811	Mitochondrial inner membrane localized ATP-dependent DNA helicase
IST3	YIR005W	0.55026	0.00173075	0.0149048	Component of the U2 snRNP
CSM3	YMR048W	0.549605	0.00175838	0.0150717	Replication fork associated factor
ECT1	YGR007W	0.549226	0.00177455	0.0151253	Ethanolamine-phosphate cytidylyltransferase
SEC66	YBR171W	0.54907	0.00178122	0.0151253	Non-essential subunit of Sec63 complex
CLN2	YPL256C	0.54884	0.00179114	0.0151253	G1 cyclin involved in regulation of the cell cycle
YIL166C	YIL166C	0.548357	0.00181204	0.0151253	Putative protein with similarity to allantoate permease
SLM3	YDL033C	0.5483	0.00181453	0.0151253	tRNA-specific 2-thiouridylase
POL32	YJR043C	0.548123	0.00182226	0.0151253	Third subunit of DNA polymerase delta
RPS23B	YPR132W	0.548115	0.00182263	0.0151253	Ribosomal protein 28 (rp28) of the small (40S) ribosomal subunit
MSA2	YKR077W	0.547316	0.00185783	0.0153476	Putative transcriptional activator
CTF3	YLR381W	0.547122	0.00186645	0.0153494	Outer kinetochore protein that forms a complex with Mcm16p and Mcm22p
YKR015C	YKR015C	0.54666	0.00188718	0.0153974	Putative protein of unknown function
PET8	YNL003C	0.546616	0.00188916	0.0153974	S-adenosylmethionine transporter of the mitochondrial inner membrane
MSN5	YDR335W	0.546106	0.00191222	0.0154073	Karyopherin
LEO1	YOR123C	0.545855	0.00192367	0.0154073	Component of the Paf1 complex
ARP1	YHR129C	0.545385	0.00194524	0.0154073	Actin-related protein of the dynactin complex
IKI3	YLR384C	0.54521	0.00195334	0.0154073	Subunit of Elongator complex
INO2	YDR123C	0.545135	0.0019568	0.0154073	Transcription factor
SAP4	YGL229C	0.54487	0.0019691	0.0154073	Protein required for function of the Sit4p protein phosphatase
ELP3	YPL086C	0.544852	0.00196997	0.0154073	Subunit of Elongator complex
YKL133C	YKL133C	0.544701	0.00197701	0.0154073	Putative protein of unknown function
TPO3	YPR156C	0.544692	0.00197744	0.0154073	Polyamine transporter of the major facilitator superfamily
IMG2	YCR071C	0.54464	0.00197986	0.0154073	Mitochondrial ribosomal protein of the large subunit
ARK1	YNL020C	0.544535	0.00198476	0.0154073	Serine/threonine protein kinase
YML003W	YML003W	0.544337	0.00199405	0.0154073	Putative protein of unknown function
RPL34A	YER056C-A	0.544171	0.00200189	0.0154073	Ribosomal 60S subunit protein L34A
SPS4	YOR313C	0.544031	0.00200851	0.0154073	Protein whose expression is induced during sporulation
VHC1	YBR235W	0.543218	0.00204727	0.0156037	Vacuolar membrane cation-chloride cotransporter (CCC)
RPS19B	YNL302C	0.543136	0.00205122	0.0156037	Protein component of the small (40S) ribosomal subunit
FMT1	YBL013W	0.542646	0.00207491	0.0157184	Methionyl-tRNA formyltransferase
SNQ2	YDR011W	0.541479	0.00213223	0.0158881	Plasma membrane ATP-binding cassette (ABC) transporter
YLR436C	YLR436C	0.541363	0.00213799	0.0158881	Protein of unknown function
PFA4	YOL003C	0.541294	0.00214146	0.0158881	Palmitoyltransferase with autoacylation activity
NBP2	YDR162C	0.541108	0.00215074	0.0158881	Protein involved in the HOG (high osmolarity glycerol) pathway
PPZ1	YML016C	0.541058	0.00215322	0.0158881	Serine/threonine protein phosphatase Z, isoform of Ppz2p
KAR3	YPR141C	0.540859	0.00216323	0.0158881	Minus-end-directed microtubule motor
CLB2	YPR119W	0.540823	0.00216504	0.0158881	B-type cyclin involved in cell cycle progression
SOK1	YDR006C	0.540785	0.00216692	0.0158881	Protein of unknown function
NUP133	YKR082W	0.539722	0.00222096	0.016176	Subunit of Nup84p subcomplex of nuclear pore complex (NPC)
COX10	YPL172C	0.539665	0.0022239	0.016176	Heme A:farnesyltransferase
LYS9	YNR050C	0.539413	0.00223687	0.0162057	Saccharopine dehydrogenase (NADP+, L-glutamate-forming)
YER034W	YER034W	0.539114	0.00225232	0.0162532	Protein of unknown function
CIN8	YEL061C	0.5385	0.0022844	0.0163739	Kinesin motor protein
IRA2	YOL081W	0.538451	0.00228699	0.0163739	GTPase-activating protein
YCK3	YER123W	0.537856	0.0023184	0.0164411	Palmitoylated vacuolar membrane-localized casein kinase I isoform
PTC1	YDL006W	0.537849	0.0023188	0.0164411	Type 2C protein phosphatase (PP2C)
SPS18	YNL204C	0.537762	0.0023234	0.0164411	Protein of unknown function, contains a putative zinc-binding domain
YLR030W	YLR030W	0.537262	0.00235013	0.0164769	Putative protein of unknown function
BUD21	YOR078W	0.537124	0.00235758	0.0164769	Component of small ribosomal subunit (SSU) processosome
THI20	YOL055C	0.53706	0.00236105	0.0164769	Trifunctional enzyme of thiamine biosynthesis, degradation and salvage
MGA2	YIR033W	0.536909	0.00236917	0.0164769	ER membrane protein involved in regulation of OLE1 transcription
SAP185	YJL098W	0.536508	0.00239095	0.0164769	Protein that forms a complex with the Sit4p protein phosphatase
ICE2	YIL090W	0.536319	0.00240129	0.0164769	Integral ER membrane protein with type-III transmembrane domains
RPS27B	YHR021C	0.535933	0.00242244	0.0164769	Protein component of the small (40S) ribosomal subunit
PMU1	YKL128C	0.535922	0.00242303	0.0164769	Putative phosphomutase
GMC1	YDR506C	0.535917	0.00242331	0.0164769	Protein involved in meiotic progression
TRP1	YDR007W	0.535865	0.00242618	0.0164769	Phosphoribosylanthranilate isomerase
SKI2	YLR398C	0.535837	0.00242773	0.0164769	Ski complex component and putative RNA helicase
OST4	YDL232W	0.535146	0.00246608	0.0166752	Subunit of the oligosaccharyltransferase complex of the ER lumen
MSB3	YNL293W	0.534859	0.00248217	0.0167221	Rab GTPase-activating protein
RPS11A	YDR025W	0.534558	0.00249912	0.0167744	Protein component of the small (40S) ribosomal subunit
ARG2	YJL071W	0.533675	0.00254935	0.0169931	Acetylglutamate synthase (glutamate N-acetyltransferase)
SHE9	YDR393W	0.533658	0.00255033	0.0169931	Protein required for normal mitochondrial morphology
CIK1	YMR198W	0.533332	0.00256908	0.0170558	Kinesin-associated protein
GCV1	YDR019C	0.532993	0.00258873	0.017124	T subunit of the mitochondrial glycine decarboxylase complex
REI1	YBR267W	0.532752	0.00260275	0.0171546	Cytoplasmic pre-60S factor
LSP1	YPL004C	0.532436	0.00262124	0.0172143	Eisosome core component
RPS11B	YBR048W	0.531447	0.00267977	0.0175356	Protein component of the small (40S) ribosomal subunit
PFK2	YMR205C	0.531224	0.00269309	0.0175598	Beta subunit of heterooctameric phosphofructokinase
RQC1	YDR333C	0.531	0.00270657	0.0175849	Component of the ribosome quality control complex (RQC)
RCR1	YBR005W	0.530311	0.00274827	0.0177495	Protein of the ER membrane involved in cell wall chitin deposition
YPS1	YLR120C	0.530261	0.00275134	0.0177495	Aspartic protease
HXT3	YDR345C	0.529336	0.00280823	0.0180527	Low affinity glucose transporter of the major facilitator superfamily
MEH1	YKR007W	0.528856	0.00283812	0.0180666	Component of the EGO and GSE complexes
BCK2	YER167W	0.528833	0.00283951	0.0180666	Serine/threonine-rich protein involved in PKC1 signaling pathway
MSA1	YOR066W	0.528734	0.00284573	0.0180666	Activator of G1-specific transcription factors MBF and SBF
YMR306C-A	YMR306C-A	0.528666	0.00284998	0.0180666	NA
AVT7	YIL088C	0.527999	0.00289205	0.0182075	Putative transporter
TDA3	YHR009C	0.527862	0.00290077	0.0182075	Putative oxidoreductase involved in late endosome to Golgi transport
MET5	YJR137C	0.527841	0.00290213	0.0182075	Sulfite reductase beta subunit
HXT5	YHR096C	0.527605	0.00291718	0.0182169	Hexose transporter with moderate affinity for glucose
RFM1	YOR279C	0.52747	0.00292579	0.0182169	Component of the Sum1p-Rfm1p-Hst1p complex
PST1	YDR055W	0.527349	0.00293355	0.0182169	Cell wall protein that contains a putative GPI-attachment site
HOS2	YGL194C	0.526593	0.00298243	0.0183782	Histone deacetylase and subunit of Set3 and Rpd3L complexes
YBR266C	YBR266C	0.526545	0.00298558	0.0183782	NA
PCP1	YGR101W	0.526481	0.00298973	0.0183782	Mitochondrial serine protease
YPL088W	YPL088W	0.525199	0.00307421	0.0186469	Putative aryl alcohol dehydrogenase
COA1	YIL157C	0.525096	0.00308111	0.0186469	Mitochondrial inner membrane protein
RAD4	YER162C	0.525096	0.00308112	0.0186469	Protein that recognizes and binds damaged DNA (with Rad23p) during NER
LST4	YKL176C	0.525088	0.00308166	0.0186469	Subunit of the Lst4p-Lst7p GTPase activating protein complex for Gtr2p
YFL012W	YFL012W	0.525045	0.00308451	0.0186469	Putative protein of unknown function
SKI8	YGL213C	0.523422	0.00319456	0.0192485	Ski complex component and WD-repeat protein
RPL16A	YIL133C	0.523084	0.00321787	0.0193251	Ribosomal 60S subunit protein L16A
YBR277C	YBR277C	0.522811	0.00323675	0.0193621	NA
SET3	YKR029C	0.522689	0.00324523	0.0193621	Defining member of the SET3 histone deacetylase complex
YDL183C	YDL183C	0.521236	0.00334766	0.0199081	Protein that may form an active mitochondrial KHE system
PMP3	YDR276C	0.520928	0.00336968	0.0199104	Small plasma membrane protein
SEM1	YDR363W-A	0.520926	0.00336986	0.0199104	Component of lid subcomplex of 26S proteasome regulatory subunit
YJL182C	YJL182C	0.519578	0.00346766	0.0204222	NA
UBA4	YHR111W	0.519073	0.00350487	0.020575	E1-like protein that activates Urm1p before urmylation
RAD59	YDL059C	0.518512	0.0035466	0.0207532	Protein involved DNA double-strand break repair
YMR087W	YMR087W	0.518219	0.0035685	0.0208146	Putative ADP-ribose-1''-monophosphatase
ABZ2	YMR289W	0.517932	0.00359016	0.0208395	Aminodeoxychorismate lyase (4-amino-4-deoxychorismate lyase)
CEX1	YOR112W	0.517803	0.00359984	0.0208395	Component of nuclear aminoacylation-dependent tRNA export pathway
ELM1	YKL048C	0.517709	0.003607	0.0208395	Serine/threonine protein kinase
YTA6	YPL074W	0.517121	0.00365173	0.0210314	Putative ATPase of the CDC48/PAS1/SEC18 (AAA) family
YUH1	YJR099W	0.516717	0.00368273	0.0211298	Ubiquitin C-terminal hydrolase
YLL059C	YLL059C	0.516597	0.00369198	0.0211298	NA
VPS24	YKL041W	0.515772	0.00375606	0.0214294	One of four subunits of the ESCRT-III complex
TOF1	YNL273W	0.515618	0.00376816	0.0214315	Subunit of a replication-pausing checkpoint complex
VMS1	YDR049W	0.514771	0.00383502	0.021744	Component of a Cdc48p-complex involved in protein quality control
PDR1	YGL013C	0.513192	0.00396219	0.0223955	Transcription factor that regulates the pleiotropic drug response
FKH2	YNL068C	0.512472	0.00402132	0.0226578	Forkhead family transcription factor
SYM1	YLR251W	0.512326	0.00403342	0.0226578	Protein required for ethanol metabolism
HOP1	YIL072W	0.509398	0.0042816	0.0239782	Meiosis-specific protein required for chromosome synapsis
SHE1	YBL031W	0.508858	0.00432866	0.0241676	Mitotic spindle protein
CIN5	YOR028C	0.508622	0.00434935	0.0242091	Basic leucine zipper (bZIP) transcription factor of the yAP-1 family
IRC3	YDR332W	0.508049	0.0043999	0.024416	Double-stranded DNA-dependent helicase of the DExH/D-box family
YPL223C	YPL223C	0.507802	0.00442184	0.0244634	Hydrophilin essential in desiccation-rehydration process
FCY21	YER060W	0.507284	0.00446818	0.0246451	Putative purine-cytosine permease
CPR7	YJR032W	0.506519	0.00453727	0.0249508	Peptidyl-prolyl cis-trans isomerase (cyclophilin)
YAR1	YPL239W	0.505943	0.00458979	0.0251638	Ankyrin-repeat containing, nucleocytoplasmic shuttling chaperone
YPL225W	YPL225W	0.50554	0.0046269	0.0252913	Protein of unknown function
YNL320W	YNL320W	0.50414	0.00475749	0.0259275	Putative protein of unknown function
GUP1	YGL084C	0.503928	0.00477755	0.0259593	Plasma membrane protein involved in remodeling GPI anchors
APT1	YML022W	0.503226	0.00484437	0.0262443	Adenine phosphoribosyltransferase
YIL032C	YIL032C	0.502848	0.00488064	0.0263626	NA
HSL1	YKL101W	0.50248	0.00491613	0.0264759	Nim1p-related protein kinase
YIL163C	YIL163C	0.501891	0.00497346	0.0267043	Protein of unknown function
MSI1	YBR195C	0.501744	0.00498779	0.0267043	Subunit of chromatin assembly factor I (CAF-1)
YLR402W	YLR402W	0.501557	0.00500608	0.0267239	NA
YPL191C	YPL191C	0.501016	0.00505949	0.0268988	Protein of unknown function
YPR126C	YPR126C	0.500927	0.00506831	0.0268988	NA
YDL186W	YDL186W	0.499423	0.00521917	0.0276191	Putative protein of unknown function
PHO13	YDL236W	0.498474	0.00531612	0.0280509	Conserved phosphatase acting as a metabolite repair enzyme
YOR263C	YOR263C	0.496358	0.00553756	0.0291229	NA
FAB1	YFR019W	0.49623	0.00555119	0.0291229	1-phosphatidylinositol-3-phosphate 5-kinase
BAT2	YJR148W	0.49552	0.00562716	0.0294368	Cytosolic branched-chain amino acid (BCAA) aminotransferase
RPS1B	YML063W	0.493898	0.00580388	0.0302497	Ribosomal protein 10 (rp10) of the small (40S) subunit
SAW1	YAL027W	0.493791	0.00581569	0.0302497	5'- and 3'-flap DNA binding protein
TAT1	YBR069C	0.492871	0.00591803	0.0306333	Amino acid transporter for valine, leucine, isoleucine, and tyrosine
BEM2	YER155C	0.492827	0.00592298	0.0306333	Rho GTPase activating protein (RhoGAP)
CPR5	YDR304C	0.4922	0.00599356	0.0309107	Peptidyl-prolyl cis-trans isomerase (cyclophilin) of the ER
BUD27	YFL023W	0.490928	0.00613888	0.031571	Unconventional prefoldin protein involved in translation initiation
HSM3	YBR272C	0.49047	0.00619177	0.0317536	Proteasome-interacting protein
ELC1	YPL046C	0.490319	0.00620938	0.0317547	Elongin C, conserved among eukaryotes
REC102	YLR329W	0.489775	0.0062728	0.0319394	Protein involved in early stages of meiotic recombination
LIP5	YOR196C	0.48971	0.00628049	0.0319394	Protein involved in biosynthesis of the coenzyme lipoic acid
KCH1	YJR054W	0.489336	0.00632447	0.0320737	Potassium transporter that mediates K+ influx
IVY1	YDR229W	0.488103	0.00647122	0.032727	Phospholipid-binding protein that interacts with both Ypt7p and Vps33p
SAP190	YKR028W	0.485055	0.00684549	0.0345242	Protein that forms a complex with the Sit4p protein phosphatase
MSH6	YDR097C	0.484626	0.00689941	0.0347003	Protein required for mismatch repair in mitosis and meiosis
BUD13	YGL174W	0.483713	0.00701554	0.0351874	Subunit of the RES complex
APQ12	YIL040W	0.483306	0.00706771	0.035352	Nuclear envelope/ER integral membrane protein
MCK1	YNL307C	0.482663	0.00715084	0.03567	Dual-specificity ser/thr and tyrosine protein kinase
RTT107	YHR154W	0.48171	0.00727541	0.0361473	Protein implicated in Mms22-dependent DNA repair during S phase
SOK2	YMR016C	0.481628	0.00728612	0.0361473	Nuclear protein that negatively regulates pseudohyphal differentiation
BIK1	YCL029C	0.481021	0.00736645	0.0364468	Microtubule-associated protein
FUN26	YAL022C	0.480106	0.00748877	0.0369519	High affinity, broad selectivity, nucleoside/nucleobase transporter
SST2	YLR452C	0.47968	0.00754638	0.0371358	GTPase-activating protein for Gpa1p
BIM1	YER016W	0.479376	0.00758756	0.037238	Microtubule plus end-tracking protein
MMS1	YPR164W	0.478713	0.00767818	0.0375817	Subunit of E3 ubiquitin ligase complex involved in replication repair
HAL1	YPR005C	0.477828	0.00780032	0.0380775	Cytoplasmic protein involved in halotolerance
RPS0B	YLR048W	0.476995	0.0079167	0.0385425	Protein component of the small (40S) ribosomal subunit
NPT1	YOR209C	0.476637	0.00796708	0.0386847	Nicotinate phosphoribosyltransferase
FYV10	YIL097W	0.475926	0.008068	0.0389503	Subunit of GID complex
YHR182W	YHR182W	0.475895	0.00807234	0.0389503	Protein of unknown function
STB5	YHR178W	0.475801	0.00808579	0.0389503	Transcription factor
RAD5	YLR032W	0.475423	0.00813997	0.0391081	DNA helicase/Ubiquitin ligase
DBP7	YKR024C	0.474007	0.00834516	0.0399153	Putative ATP-dependent RNA helicase of the DEAD-box family
CYK3	YDL117W	0.473963	0.0083517	0.0399153	SH3-domain protein located in the bud neck and cytokinetic actin ring
FKS3	YMR306W	0.473197	0.00846438	0.0403482	Protein involved in spore wall assembly
BUD2	YKL092C	0.471841	0.00866689	0.0411137	GTPase activating factor for Rsr1p/Bud1p
VTS1	YOR359W	0.471803	0.00867266	0.0411137	Flap-structured DNA-binding and RNA-binding protein
RPP1A	YDL081C	0.471671	0.00869252	0.0411137	Ribosomal stalk protein P1 alpha
SRP40	YKR092C	0.470784	0.00882729	0.0416432	Nucleolar serine-rich protein
CTP1	YBR291C	0.470274	0.00890553	0.041904	Mitochondrial inner membrane citrate transporter
SNA3	YJL151C	0.469876	0.00896698	0.0420847	Protein involved in efficient MVB sorting of proteins to the vacuole
APS3	YJL024C	0.468783	0.00913726	0.0427739	Small subunit of the clathrin-associated adaptor complex AP-3
IRS4	YKR019C	0.468272	0.00921782	0.0430407	EH domain-containing protein
MET12	YPL023C	0.467081	0.00940742	0.0438139	Protein with MTHFR activity in vitro
ATS1	YAL020C	0.46591	0.00959692	0.0445827	Protein required for modification of wobble nucleosides in tRNA
LEM3	YNL323W	0.465276	0.00970066	0.0449503	Membrane protein of the plasma membrane and ER
YBR232C	YBR232C	0.463909	0.00992732	0.0458841	NA
CYB5	YNL111C	0.463727	0.00995781	0.0459088	Cytochrome b5
MET22	YOL064C	0.462856	0.0101047	0.0464687	Bisphosphate-3'-nucleotidase
LTP1	YPR073C	0.462493	0.0101664	0.0465684	Protein phosphotyrosine phosphatase of unknown cellular role
TOP3	YLR234W	0.462429	0.0101774	0.0465684	DNA Topoisomerase III
KIN3	YAR018C	0.461622	0.0103157	0.0470833	Nonessential serine/threonine protein kinase
PCL6	YER059W	0.459512	0.0106843	0.0486438	Pho85p cyclin of the Pho80p subfamily
RPL14A	YKL006W	0.458519	0.0108611	0.049326	Ribosomal 60S subunit protein L14A
ATG27	YJL178C	0.458245	0.0109102	0.0494259	Type I membrane protein involved in autophagy and the Cvt pathway
a Peason product-moment correlation coefficient as a similarity of the morphological profile
b p value calculated by one-sample upper-tailed test by Gaussian distribution
c False discovery rate at corresponding p value
