# Supplementary material for: High-throughput platform for yeast morphological profiling predicts the targets of bioactive compounds
Source: NPJ Syst Biol Appl. 2022 Jan 27;8:3. doi: 10.1038/s41540-022-00212-1 (PMC8795194; doi:10.1038/s41540-022-00212-1)
Supplement: Supplementary file 6 — Supplementary Data 5 [file 41540_2022_212_MOESM6_ESM.xlsx]

## Sheet: S5
Supplementary Data 5. List of significantly similar mutants for BML.
Gene	ORF	Ra	pb	qc	Description
CIN4	YMR138W	0.551095	1.62347e-05	0.0214058	GTP-binding protein involved in beta-tubulin (Tub2p) folding
PAC2	YER007W	0.545015	2.16002e-05	0.0214058	Microtubule effector required for tubulin heterodimer formation
a Peason product-moment correlation coefficient as a similarity of the morphological profile
b p value calculated by one-sample upper-tailed test by Gaussian distribution
c False discovery rate at corresponding p value
