# Supplementary material for: High-throughput platform for yeast morphological profiling predicts the targets of bioactive compounds
Source: NPJ Syst Biol Appl. 2022 Jan 27;8:3. doi: 10.1038/s41540-022-00212-1 (PMC8795194; doi:10.1038/s41540-022-00212-1)
Supplement: Supplementary file 7 — Supplementary Data 6 [file 41540_2022_212_MOESM7_ESM.xlsx]

## Sheet: S6
Supplementary Data 6. List of significantly similar mutants for TMN.
Gene	ORF	Ra	pb	qc	Description
KEX2	YNL238W	0.698845	3.31214e-12	6.56465e-09	Kexin, a subtilisin-like protease (proprotein convertase)
ARV1	YLR242C	0.687882	1.3634e-11	1.18786e-08	Cortical ER protein
HOC1	YJR075W	0.685643	1.79797e-11	1.18786e-08	Alpha-1,6-mannosyltransferase
ARF1	YDL192W	0.666354	1.66451e-10	8.24767e-08	ADP-ribosylation factor
GUP1	YGL084C	0.656054	4.91878e-10	1.9498e-07	Plasma membrane protein involved in remodeling GPI anchors
SLA1	YBL007C	0.642509	1.85435e-09	6.12554e-07	Cytoskeletal protein binding protein
BTS1	YPL069C	0.637502	2.9513e-09	8.35641e-07	Geranylgeranyl diphosphate synthase (GGPS)
LHS1	YKL073W	0.632932	4.45851e-09	1.10459e-06	Molecular chaperone of the endoplasmic reticulum lumen
GAS1	YMR307W	0.630183	5.68577e-09	1.1856e-06	Beta-1,3-glucanosyltransferase
YLR111W	YLR111W	0.629604	5.98183e-09	1.1856e-06	NA
ERD1	YDR414C	0.626009	8.16672e-09	1.47149e-06	Predicted membrane protein required for lumenal ER protein retention
MNN10	YDR245W	0.599894	6.58295e-08	1.08728e-05	Subunit of a Golgi mannosyltransferase complex
PPM2	YOL141W	0.595951	8.80327e-08	1.24992e-05	AdoMet-dependent tRNA methyltransferase
ALG6	YOR002W	0.595911	8.8289e-08	1.24992e-05	Alpha 1,3 glucosyltransferase
RUD3	YOR216C	0.577608	3.15724e-07	4.17177e-05	Golgi matrix protein
BST1	YFL025C	0.574804	3.79868e-07	4.70561e-05	GPI inositol deacylase of the endoplasmic reticulum (ER)
GDA1	YEL042W	0.56794	5.91096e-07	6.89148e-05	Guanosine diphosphatase located in the Golgi
PPZ1	YML016C	0.565101	7.06649e-07	7.78099e-05	Serine/threonine protein phosphatase Z, isoform of Ppz2p
STB5	YHR178W	0.55989	9.74468e-07	0.000101652	Transcription factor
OST3	YOR085W	0.554531	1.34487e-06	0.000133276	Gamma subunit of the oligosaccharyltransferase complex of the ER lumen
CCW12	YLR110C	0.550567	1.69774e-06	0.000160235	Cell wall mannoprotein
MNN2	YBR015C	0.549129	1.84544e-06	0.000166257	Alpha-1,2-mannosyltransferase
HTD2	YHR067W	0.546004	2.208e-06	0.000190272	Mitochondrial 3-hydroxyacyl-thioester dehydratase
ARC18	YLR370C	0.543027	2.61319e-06	0.000215806	Subunit of the ARP2/3 complex
RVS161	YCR009C	0.541932	2.77848e-06	0.000220278	Amphiphysin-like lipid raft protein
MET12	YPL023C	0.539732	3.14014e-06	0.000239376	Protein with MTHFR activity in vitro
UBP3	YER151C	0.532064	4.76377e-06	0.000349696	Ubiquitin-specific protease involved in transport and osmotic response
CCZ1	YBR131W	0.524415	7.1159e-06	0.000503704	Subunit of a heterodimeric guanine nucleotide exchange factor (GEF)
PIR5	YJL160C	0.518563	9.5838e-06	0.000655003	Putative protein of unknown function
DRS2	YAL026C	0.513452	1.23506e-05	0.000815961	Trans-golgi network aminophospholipid translocase (flippase)
VMA21	YGR105W	0.512369	1.30227e-05	0.000832612	Integral membrane protein required for V-ATPase function
ELO3	YLR372W	0.509021	1.53169e-05	0.000948689	Elongase
LAS21	YJL062W	0.505221	1.83606e-05	0.00110275	Integral plasma membrane protein
APS3	YJL024C	0.502721	2.06519e-05	0.00120388	Small subunit of the clathrin-associated adaptor complex AP-3
BEM4	YPL161C	0.500071	2.33604e-05	0.00129957	Protein involved in establishment of cell polarity and bud emergence
CSF1	YLR087C	0.499845	2.36047e-05	0.00129957	Protein required for fermentation at low temperature
YJL152W	YJL152W	0.496627	2.73588e-05	0.00146555	NA
TLG2	YOL018C	0.491497	3.44698e-05	0.00179787	Syntaxin-like t-SNARE
YPL062W	YPL062W	0.483554	4.88032e-05	0.0024802	NA
ORM2	YLR350W	0.477883	6.21077e-05	0.00307743	Protein that mediates sphingolipid homeostasis
ILM1	YJR118C	0.474389	7.18457e-05	0.00347312	Protein of unknown function
PPG1	YNR032W	0.472894	7.64176e-05	0.00360618	Putative serine/threonine protein phosphatase
CKA2	YOR061W	0.471319	8.15133e-05	0.00368052	Alpha' catalytic subunit of casein kinase 2 (CK2)
RXT2	YBR095C	0.47126	8.17069e-05	0.00368052	Component of the histone deacetylase Rpd3L complex
ECM33	YBR078W	0.469326	8.83946e-05	0.00389329	GPI-anchored protein of unknown function
SUM1	YDR310C	0.467221	9.62242e-05	0.00414601	Transcriptional repressor that regulates middle-sporulation genes
SUB1	YMR039C	0.466472	9.91555e-05	0.00418141	Transcriptional regulator
RPS14B	YJL191W	0.465719	0.000102187	0.00421946	Protein component of the small (40S) ribosomal subunit
CEX1	YOR112W	0.464384	0.000107759	0.00435873	Component of nuclear aminoacylation-dependent tRNA export pathway
MLH1	YMR167W	0.46076	0.000124283	0.00492657	Protein required for mismatch repair in mitosis and meiosis
MSA2	YKR077W	0.458795	0.00013416	0.00521382	Putative transcriptional activator
UTH1	YKR042W	0.45476	0.000156658	0.00597107	Mitochondrial inner membrane protein
CTI6	YPL181W	0.449614	0.000190206	0.00711298	Component of the Rpd3L histone deacetylase complex
MET22	YOL064C	0.448821	0.000195907	0.0071905	Bisphosphate-3'-nucleotidase
BAT2	YJR148W	0.448164	0.000200742	0.00723403	Cytosolic branched-chain amino acid (BCAA) aminotransferase
YBR076W	YBR076W	0.443673	0.000236757	0.0083795	Non-essential protein of unknown function
HBS1	YKR084C	0.442904	0.000243463	0.00843985	GTPase with similarity to translation release factors
CAP2	YIL034C	0.442509	0.000246978	0.00843985	Beta subunit of the capping protein heterodimer (Cap1p and Cap2p)
LTP1	YPR073C	0.441378	0.000257279	0.00853578	Protein phosphotyrosine phosphatase of unknown cellular role
MME1	YMR166C	0.441258	0.000258399	0.00853578	Transporter of the mitochondrial inner membrane that exports magnesium
MPP6	YNR024W	0.440146	0.000268941	0.00873836	Nuclear exosome-associated RNA binding protein
YLR338W	YLR338W	0.439676	0.000273505	0.00874334	NA
HEM25	YDL119C	0.438944	0.000280762	0.00883285	Mitochondrial glycine transporter
PMU1	YKL128C	0.437108	0.000299711	0.00922358	Putative phosphomutase
BRE5	YNR051C	0.436847	0.000302489	0.00922358	Ubiquitin protease cofactor
FAR11	YNL127W	0.4357	0.000315002	0.0094596	Protein involved in recovery from cell cycle arrest
ELC1	YPL046C	0.435034	0.000322473	0.00953942	Elongin C, conserved among eukaryotes
VPS9	YML097C	0.433965	0.00033478	0.00975784	Guanine nucleotide exchange factor (GEF)
PUS5	YLR165C	0.43199	0.000358641	0.0102142	Pseudouridine synthase
SAM2	YDR502C	0.43157	0.000363902	0.0102142	S-adenosylmethionine synthetase
REC102	YLR329W	0.431164	0.000369056	0.0102142	Protein involved in early stages of meiotic recombination
LST4	YKL176C	0.431008	0.000371052	0.0102142	Subunit of the Lst4p-Lst7p GTPase activating protein complex for Gtr2p
RHO4	YKR055W	0.429313	0.000393353	0.0105357	Non-essential small GTPase
RPL42A	YNL162W	0.429313	0.000393363	0.0105357	Ribosomal 60S subunit protein L42A
YTA6	YPL074W	0.428854	0.000399601	0.0105601	Putative ATPase of the CDC48/PAS1/SEC18 (AAA) family
ALD6	YPL061W	0.426666	0.000430569	0.0111675	Cytosolic aldehyde dehydrogenase
SFG1	YOR315W	0.426443	0.000433853	0.0111675	Nuclear protein putative transcription factor
SWI4	YER111C	0.425198	0.000452523	0.0114162	DNA binding component of the SBF complex (Swi4p-Swi6p)
UBA3	YPR066W	0.425034	0.000455035	0.0114162	Protein that activates Rub1p (NEDD8) before neddylation
FAB1	YFR019W	0.423327	0.000481917	0.0119395	1-phosphatidylinositol-3-phosphate 5-kinase
YPL191C	YPL191C	0.422299	0.000498784	0.0120801	Protein of unknown function
CYB5	YNL111C	0.422239	0.000499783	0.0120801	Cytochrome b5
IRS4	YKR019C	0.421311	0.000515474	0.0123093	EH domain-containing protein
YKL133C	YKL133C	0.418092	0.000573295	0.0134552	Putative protein of unknown function
GFD1	YMR255W	0.417894	0.000577039	0.0134552	Coiled-coiled protein of unknown function
IRA2	YOL081W	0.415555	0.000622818	0.0142909	GTPase-activating protein
GPP2	YER062C	0.415334	0.000627299	0.0142909	DL-glycerol-3-phosphate phosphatase involved in glycerol biosynthesis
OCA6	YDR067C	0.413792	0.000659382	0.0148511	Cytoplasmic protein required for replication of Brome mosaic virus
YML010C-B	YML010C-B	0.413336	0.000669143	0.0149016	NA
YKL033W-A	YKL033W-A	0.411466	0.000710526	0.0156474	Putative protein of unknown function
OPI1	YHL020C	0.40969	0.00075187	0.0162376	Transcriptional regulator of a variety of genes
EXG2	YDR261C	0.409319	0.000760761	0.0162376	Exo-1,3-beta-glucanase
THI20	YOL055C	0.408419	0.000782752	0.0162376	Trifunctional enzyme of thiamine biosynthesis, degradation and salvage
YCR043C	YCR043C	0.408177	0.000788742	0.0162376	Putative protein of unknown function
CKB1	YGL019W	0.407972	0.000793859	0.0162376	Beta regulatory subunit of casein kinase 2 (CK2)
YMR306C-A	YMR306C-A	0.407447	0.000807093	0.0162376	NA
ARK1	YNL020C	0.407362	0.000809249	0.0162376	Serine/threonine protein kinase
PMT2	YAL023C	0.407301	0.000810791	0.0162376	Protein O-mannosyltransferase of the ER membrane
KES1	YPL145C	0.407249	0.000812121	0.0162376	One of seven members of the yeast oxysterol binding protein family
VMS1	YDR049W	0.406405	0.000833919	0.0162376	Component of a Cdc48p-complex involved in protein quality control
FSH2	YMR222C	0.406183	0.000839733	0.0162376	Putative serine hydrolase that localizes to the cytoplasm
EDE1	YBL047C	0.406091	0.000842162	0.0162376	Scaffold protein involved in the formation of early endocytic sites
RER1	YCL001W	0.406028	0.000843832	0.0162376	Protein involved in retention of membrane proteins
YDR193W	YDR193W	0.403882	0.000902157	0.0169295	NA
ARL3	YPL051W	0.403493	0.000913089	0.0169295	ARF-like small GTPase of the RAS superfamily
GET2	YER083C	0.403436	0.000914705	0.0169295	Subunit of the GET complex
NMA111	YNL123W	0.403247	0.000920062	0.0169295	Serine protease and general molecular chaperone
YIL032C	YIL032C	0.403162	0.000922495	0.0169295	NA
EFM5	YGR001C	0.401008	0.000985747	0.0177182	S-adenosylmethionine-dependent lysine methyltransferase
GRR1	YJR090C	0.400832	0.000991098	0.0177182	F-box protein component of an SCF ubiquitin-ligase complex
PHO13	YDL236W	0.400631	0.000997204	0.0177182	Conserved phosphatase acting as a metabolite repair enzyme
ROM1	YGR070W	0.400499	0.00100123	0.0177182	Guanine nucleotide exchange factor (GEF) for Rho1p
MDM35	YKL053C-A	0.399929	0.00101886	0.0178706	Mitochondrial intermembrane space protein
YIL059C	YIL059C	0.399003	0.00104801	0.0182206	NA
SHE4	YOR035C	0.398553	0.00106242	0.0183106	Protein containing a UCS (UNC-45/CRO1/SHE4) domain
BEM2	YER155C	0.398167	0.00107496	0.018367	Rho GTPase activating protein (RhoGAP)
HXT5	YHR096C	0.397481	0.00109751	0.0185919	Hexose transporter with moderate affinity for glucose
SMI1	YGR229C	0.397021	0.00111287	0.0186925	Protein involved in the regulation of cell wall synthesis
DAL4	YIR028W	0.395493	0.00116524	0.0194077	Allantoin permease
MEH1	YKR007W	0.394439	0.00120262	0.0198022	Component of the EGO and GSE complexes
PEX34	YCL056C	0.394264	0.00120891	0.0198022	Protein that regulates peroxisome populations
RQC1	YDR333C	0.393109	0.00125124	0.0202067	Component of the ribosome quality control complex (RQC)
HAL1	YPR005C	0.392822	0.00126196	0.0202067	Cytoplasmic protein involved in halotolerance
AMN1	YBR158W	0.39263	0.00126918	0.0202067	Protein required for daughter cell separation
NBP2	YDR162C	0.39241	0.00127747	0.0202067	Protein involved in the HOG (high osmolarity glycerol) pathway
EOS1	YNL080C	0.392089	0.00128968	0.0202067	Protein involved in N-glycosylation
UGA4	YDL210W	0.391955	0.00129478	0.0202067	GABA (gamma-aminobutyrate) permease
ERV25	YML012W	0.389562	0.00138934	0.0215078	Member of the p24 family involved in ER to Golgi transport
PEX6	YNL329C	0.389305	0.00139985	0.0215078	AAA-peroxin
RPN4	YDL020C	0.387846	0.00146076	0.0222709	Transcription factor that stimulates expression of proteasome genes
YMR057C	YMR057C	0.386361	0.00152514	0.0230751	NA
YDR290W	YDR290W	0.385929	0.00154429	0.0231028	NA
NNK1	YKL171W	0.385795	0.00155029	0.0231028	Protein kinase
RXT3	YDL076C	0.385363	0.00156974	0.0231839	Component of the Rpd3L histone deacetylase complex
RQC2	YPL009C	0.385156	0.00157913	0.0231839	Component of RQC, which mediates nascent chain degradation
SMY1	YKL079W	0.384647	0.00160244	0.0231951	Kinesin-like myosin passenger-protein
ROM2	YLR371W	0.384629	0.00160329	0.0231951	Guanine nucleotide exchange factor (GEF) for Rho1p and Rho2p
VPS13	YLL040C	0.383189	0.00167085	0.02391	Protein involved in prospore membrane morphogenesis
FPS1	YLL043W	0.382817	0.00168872	0.02391	Aquaglyceroporin, plasma membrane channel
PSY3	YLR376C	0.382661	0.00169622	0.02391	Component of Shu complex (aka PCSS complex)
MDM10	YAL010C	0.382564	0.00170097	0.02391	Subunit of both the ERMES and the SAM complex
MSC1	YML128C	0.381899	0.00173348	0.0240651	Protein of unknown function
BUD2	YKL092C	0.381599	0.00174833	0.0240651	GTPase activating factor for Rsr1p/Bud1p
PST1	YDR055W	0.381597	0.00174843	0.0240651	Cell wall protein that contains a putative GPI-attachment site
TSR2	YLR435W	0.379885	0.00183529	0.0249955	Protein with a potential role in pre-rRNA processing
NGL1	YOL042W	0.37977	0.00184124	0.0249955	Putative endonuclease
CIN5	YOR028C	0.378505	0.00190797	0.0257252	Basic leucine zipper (bZIP) transcription factor of the yAP-1 family
RVS167	YDR388W	0.377148	0.00198189	0.0265297	Calmodulin-binding actin-associated protein
YML002W	YML002W	0.376655	0.0020093	0.0265297	Putative protein of unknown function
BCK2	YER167W	0.376567	0.00201427	0.0265297	Serine/threonine-rich protein involved in PKC1 signaling pathway
ELO2	YCR034W	0.376444	0.00202119	0.0265297	Fatty acid elongase, involved in sphingolipid biosynthesis
YLR407W	YLR407W	0.374851	0.00211259	0.0274588	Putative protein of unknown function
TRS65	YGR166W	0.37473	0.00211968	0.0274588	Component of transport protein particle (TRAPP) complex II
MSB3	YNL293W	0.374381	0.00214021	0.0275448	Rab GTPase-activating protein
YBL083C	YBL083C	0.373863	0.00217103	0.0275575	NA
MSH6	YDR097C	0.373847	0.00217201	0.0275575	Protein required for mismatch repair in mitosis and meiosis
NUP133	YKR082W	0.373665	0.00218291	0.0275575	Subunit of Nup84p subcomplex of nuclear pore complex (NPC)
SAP185	YJL098W	0.373185	0.00221192	0.0275969	Protein that forms a complex with the Sit4p protein phosphatase
VID22	YLR373C	0.372903	0.00222915	0.0275969	Glycosylated integral membrane protein localized to plasma membrane
STE24	YJR117W	0.372847	0.0022326	0.0275969	Highly conserved zinc metalloprotease
YEL057C	YEL057C	0.372532	0.00225199	0.0275969	Protein of unknown function
BUB3	YOR026W	0.372473	0.00225565	0.0275969	Kinetochore checkpoint WD40 repeat protein
YPT10	YBR264C	0.370698	0.00236772	0.0287904	Rab family GTP-binding protein
YSR3	YKR053C	0.369552	0.00244267	0.0295206	Dihydrosphingosine 1-phosphate phosphatase
IRC21	YMR073C	0.365749	0.00270595	0.0325042	Protein of unknown function
FDC1	YDR539W	0.365381	0.00273265	0.0326272	Ferulic acid decarboxylase, also active on p-coumaric acid
SPO71	YDR104C	0.362915	0.00291765	0.0346274	Meiosis-specific protein required for prospore membrane morphogenesis
MFT1	YML062C	0.362288	0.00296633	0.0349956	Subunit of the THO complex
SSA1	YAL005C	0.362033	0.00298629	0.0350226	ATPase involved in protein folding and NLS-directed nuclear transport
HTZ1	YOL012C	0.361593	0.00302108	0.0352222	Histone variant H2AZ
YGR151C	YGR151C	0.360152	0.00313741	0.0363646	NA
NUM1	YDR150W	0.358121	0.0033079	0.0381178	Protein required for nuclear migration
RPS10A	YOR293W	0.357604	0.00335248	0.0382158	Protein component of the small (40S) ribosomal subunit
KRE1	YNL322C	0.357576	0.00335497	0.0382158	Cell wall glycoprotein involved in beta-glucan assembly
CSM1	YCR086W	0.356889	0.00341503	0.0386777	Nucleolar protein that mediates homolog segregation during meiosis I
SCP1	YOR367W	0.35596	0.00349783	0.0393347	Component of yeast cortical actin cytoskeleton
HSM3	YBR272C	0.355635	0.00352719	0.0393347	Proteasome-interacting protein
YMR018W	YMR018W	0.355229	0.00356415	0.0393347	Putative protein of unknown function with similarity to human PEX5Rp
RTC1	YOL138C	0.355154	0.00357105	0.0393347	Subunit of SEACAT, a subcomplex of the SEA complex
GPH1	YPR160W	0.35514	0.00357227	0.0393347	Glycogen phosphorylase required for the mobilization of glycogen
UBX2	YML013W	0.354867	0.00359736	0.0393921	Bridging factor involved in ER-associated protein degradation (ERAD)
SKM1	YOL113W	0.354629	0.00361944	0.0394161	Member of the PAK family of serine/threonine protein kinases
ABZ1	YNR033W	0.353682	0.00370804	0.0401603	Para-aminobenzoate (PABA) synthase
PDR5	YOR153W	0.352696	0.00380233	0.0409577	Plasma membrane ATP-binding cassette (ABC) transporter
SPS4	YOR313C	0.352355	0.00383534	0.0410899	Protein whose expression is induced during sporulation
YML003W	YML003W	0.350924	0.00397686	0.042377	Putative protein of unknown function
YCT1	YLL055W	0.350015	0.00406894	0.0429769	High-affinity cysteine-specific transporter
YML013C-A	YML013C-A	0.349941	0.00407652	0.0429769	NA
TPM1	YNL079C	0.348523	0.00422411	0.0442973	Major isoform of tropomyosin
YBR174C	YBR174C	0.346801	0.0044093	0.045996	NA
YIR043C	YIR043C	0.346344	0.00445965	0.0462776	Blocked reading frame
ALG5	YPL227C	0.34534	0.00457184	0.0471874	UDP-glucose:dolichyl-phosphate glucosyltransferase
FCY21	YER060W	0.345136	0.00459494	0.0471874	Putative purine-cytosine permease
SSA3	YBL075C	0.343831	0.00474502	0.0483098	ATPase involved in protein folding and the response to stress
CSI1	YMR025W	0.343681	0.00476249	0.0483098	Subunit of the Cop9 signalosome
YPL225W	YPL225W	0.343554	0.00477736	0.0483098	Protein of unknown function
ABZ2	YMR289W	0.343142	0.00482592	0.0483819	Aminodeoxychorismate lyase (4-amino-4-deoxychorismate lyase)
SYM1	YLR251W	0.343079	0.00483331	0.0483819	Protein required for ethanol metabolism
LIF1	YGL090W	0.342649	0.00488441	0.0486478	Component of the DNA ligase IV complex
AFG1	YEL052W	0.342089	0.00495166	0.0490709	Protein that may act as a chaperone for cytochrome c oxidase subunits
SRP40	YKR092C	0.341701	0.00499874	0.0492911	Nucleolar serine-rich protein
OAF1	YAL051W	0.341096	0.00507291	0.0497748	Oleate-activated transcription factor
a Peason product-moment correlation coefficient as a similarity of the morphological profile
b p value calculated by one-sample upper-tailed test by Gaussian distribution
c False discovery rate at corresponding p value
