# Supplementary material for: High-throughput platform for yeast morphological profiling predicts the targets of bioactive compounds
Source: NPJ Syst Biol Appl. 2022 Jan 27;8:3. doi: 10.1038/s41540-022-00212-1 (PMC8795194; doi:10.1038/s41540-022-00212-1)
Supplement: Supplementary file 8 — Supplementary Data 7 [file 41540_2022_212_MOESM8_ESM.xlsx]

## Sheet: S7
Supplementary Data 7. List of significantly similar mutants for ECB.
Gene	ORF	Ra	pb	qc	Description
MNN10	YDR245W	0.801842	5.41398e-13	1.07305e-09	Subunit of a Golgi mannosyltransferase complex
BTS1	YPL069C	0.783578	1.08321e-11	1.07347e-08	Geranylgeranyl diphosphate synthase (GGPS)
VMA21	YGR105W	0.76299	1.82405e-10	1.20509e-07	Integral membrane protein required for V-ATPase function
LHS1	YKL073W	0.758352	3.22416e-10	1.59757e-07	Molecular chaperone of the endoplasmic reticulum lumen
STB5	YHR178W	0.749344	9.17797e-10	3.63815e-07	Transcription factor
HOC1	YJR075W	0.715534	2.5738e-08	8.50213e-06	Alpha-1,6-mannosyltransferase
TSR2	YLR435W	0.701617	8.14325e-08	2.3057e-05	Protein with a potential role in pre-rRNA processing
ERD1	YDR414C	0.693671	1.49913e-07	3.71409e-05	Predicted membrane protein required for lumenal ER protein retention
RPS28B	YLR264W	0.692003	1.69722e-07	3.73766e-05	Protein component of the small (40S) ribosomal subunit
GAS1	YMR307W	0.687971	2.27825e-07	4.51549e-05	Beta-1,3-glucanosyltransferase
RPS10A	YOR293W	0.67948	4.13319e-07	7.44726e-05	Protein component of the small (40S) ribosomal subunit
BUD2	YKL092C	0.67517	5.52509e-07	9.1256e-05	GTPase activating factor for Rsr1p/Bud1p
GPP2	YER062C	0.670948	7.28762e-07	0.00010344	DL-glycerol-3-phosphate phosphatase involved in glycerol biosynthesis
ARF1	YDL192W	0.670908	7.30654e-07	0.00010344	ADP-ribosylation factor
UBX2	YML013W	0.646405	3.19215e-06	0.00040157	Bridging factor involved in ER-associated protein degradation (ERAD)
KRE28	YDR532C	0.64613	3.24174e-06	0.00040157	Subunit of a kinetochore-microtubule binding complex
NUP133	YKR082W	0.644503	3.54869e-06	0.000413735	Subunit of Nup84p subcomplex of nuclear pore complex (NPC)
HBS1	YKR084C	0.641731	4.13199e-06	0.000454978	GTPase with similarity to translation release factors
SST2	YLR452C	0.632041	6.90624e-06	0.00072043	GTPase-activating protein for Gpa1p
GUP1	YGL084C	0.619036	1.31973e-05	0.00130785	Plasma membrane protein involved in remodeling GPI anchors
PAC10	YGR078C	0.61412	1.66638e-05	0.00157275	Part of the heteromeric co-chaperone GimC/prefoldin complex
FSH2	YMR222C	0.609546	2.05895e-05	0.00185493	Putative serine hydrolase that localizes to the cytoplasm
YDR193W	YDR193W	0.608016	2.20742e-05	0.00189601	NA
PIR5	YJL160C	0.606261	2.38941e-05	0.00189601	Putative protein of unknown function
RTT101	YJL047C	0.605524	2.46964e-05	0.00189601	Cullin subunit of a Roc1p-dependent E3 ubiquitin ligase complex
ESC2	YDR363W	0.605366	2.48719e-05	0.00189601	Sumo-like domain protein
HTD2	YHR067W	0.601573	2.94199e-05	0.00215964	Mitochondrial 3-hydroxyacyl-thioester dehydratase
SLX8	YER116C	0.599005	3.29021e-05	0.002329	Subunit of Slx5-Slx8 SUMO-targeted ubiquitin ligase (STUbL) complex
YML003W	YML003W	0.596157	3.71845e-05	0.00254137	Putative protein of unknown function
NUM1	YDR150W	0.59506	3.89591e-05	0.0025739	Protein required for nuclear migration
BUB3	YOR026W	0.593864	4.09802e-05	0.00262009	Kinetochore checkpoint WD40 repeat protein
KSP1	YHR082C	0.592599	4.32168e-05	0.00267674	Serine/threonine protein kinase
YLR407W	YLR407W	0.588011	5.22596e-05	0.00313875	Putative protein of unknown function
KAR3	YPR141C	0.586824	5.48515e-05	0.00319752	Minus-end-directed microtubule motor
MMS1	YPR164W	0.581461	6.80319e-05	0.00383378	Subunit of E3 ubiquitin ligase complex involved in replication repair
RPS19B	YNL302C	0.580872	6.96348e-05	0.00383378	Protein component of the small (40S) ribosomal subunit
APQ12	YIL040W	0.579045	7.48234e-05	0.00383726	Nuclear envelope/ER integral membrane protein
MRE11	YMR224C	0.578361	7.6851e-05	0.00383726	Nuclease subunit of the MRX complex with Rad50p and Xrs2p
BEM2	YER155C	0.578326	7.69554e-05	0.00383726	Rho GTPase activating protein (RhoGAP)
FAB1	YFR019W	0.578164	7.74423e-05	0.00383726	1-phosphatidylinositol-3-phosphate 5-kinase
SLA1	YBL007C	0.577519	7.94126e-05	0.00383892	Cytoskeletal protein binding protein
SPO71	YDR104C	0.575423	8.61137e-05	0.00406375	Meiosis-specific protein required for prospore membrane morphogenesis
KEX2	YNL238W	0.574125	9.05105e-05	0.0041719	Kexin, a subtilisin-like protease (proprotein convertase)
SAM2	YDR502C	0.573474	9.27872e-05	0.00417964	S-adenosylmethionine synthetase
EST3	YIL009C-A	0.564546	0.000129444	0.00549393	Component of the telomerase holoenzyme
UBR2	YLR024C	0.564175	0.000131207	0.00549393	Cytoplasmic ubiquitin-protein ligase (E3)
EOS1	YNL080C	0.563791	0.000133053	0.00549393	Protein involved in N-glycosylation
CTF4	YPR135W	0.562829	0.000137783	0.00549393	Chromatin-associated protein
SNA3	YJL151C	0.562719	0.00013833	0.00549393	Protein involved in efficient MVB sorting of proteins to the vacuole
XRN1	YGL173C	0.562666	0.000138596	0.00549393	Evolutionarily-conserved 5'-3' exonuclease
MDM10	YAL010C	0.56095	0.000147435	0.005678	Subunit of both the ERMES and the SAM complex
BEM4	YPL161C	0.560662	0.000148969	0.005678	Protein involved in establishment of cell polarity and bud emergence
WHI4	YDL224C	0.559342	0.000156159	0.00583965	Putative RNA binding protein
REI1	YBR267W	0.558756	0.00015945	0.00583965	Cytoplasmic pre-60S factor
RVS161	YCR009C	0.5583	0.000162049	0.00583965	Amphiphysin-like lipid raft protein
YGR151C	YGR151C	0.554886	0.000182712	0.0064667	NA
RMI1	YPL024W	0.554343	0.0001862	0.00647454	Subunit of the RecQ (Sgs1p) - Topo III (Top3p) complex
PHO86	YJL117W	0.552239	0.00020027	0.00684373	Endoplasmic reticulum (ER) resident protein
MMS22	YLR320W	0.550038	0.000215961	0.00720597	Subunit of E3 ubiquitin ligase complex involved in replication repair
RAD55	YDR076W	0.549743	0.000218142	0.00720597	Protein that stimulates strand exchange
PBP2	YBR233W	0.545934	0.000248072	0.00806031	RNA binding protein
RVS167	YDR388W	0.544764	0.000257952	0.00824614	Calmodulin-binding actin-associated protein
PPZ1	YML016C	0.543755	0.000266743	0.00839183	Serine/threonine protein phosphatase Z, isoform of Ppz2p
YAR1	YPL239W	0.542645	0.000276703	0.00856915	Ankyrin-repeat containing, nucleocytoplasmic shuttling chaperone
UTH1	YKR042W	0.540942	0.000292614	0.00883847	Mitochondrial inner membrane protein
CIK1	YMR198W	0.540765	0.000294318	0.00883847	Kinesin-associated protein
RTT109	YLL002W	0.537616	0.000325977	0.00960862	Histone acetyltransferase
ARV1	YLR242C	0.537018	0.000332306	0.00960862	Cortical ER protein
AIM41	YOR215C	0.536812	0.000334508	0.00960862	Protein of unknown function
TPC1	YGR096W	0.536029	0.000343009	0.00971205	Mitochondrial membrane transporter
SGS1	YMR190C	0.533626	0.000370258	0.0103359	RecQ family nucleolar DNA helicase
MME1	YMR166C	0.532523	0.000383373	0.0105534	Transporter of the mitochondrial inner membrane that exports magnesium
YEL057C	YEL057C	0.531263	0.000398846	0.0107295	Protein of unknown function
NGL1	YOL042W	0.531123	0.000400595	0.0107295	Putative endonuclease
PPM2	YOL141W	0.529207	0.00042524	0.0112377	AdoMet-dependent tRNA methyltransferase
DIA2	YOR080W	0.526443	0.00046307	0.0119931	Origin-binding F-box protein
IRS4	YKR019C	0.526242	0.000465927	0.0119931	EH domain-containing protein
VMS1	YDR049W	0.524162	0.000496407	0.0126138	Component of a Cdc48p-complex involved in protein quality control
YIR043C	YIR043C	0.523367	0.000508515	0.0127579	Blocked reading frame
VAB2	YEL005C	0.520793	0.000549406	0.0135965	Subunit of the BLOC-1 complex involved in endosomal maturation
MET22	YOL064C	0.52029	0.000557729	0.0135965	Bisphosphate-3'-nucleotidase
ERG6	YML008C	0.520003	0.000562518	0.0135965	Delta(24)-sterol C-methyltransferase
CKB1	YGL019W	0.519438	0.000572046	0.0136251	Beta regulatory subunit of casein kinase 2 (CK2)
SWI6	YLR182W	0.519121	0.000577451	0.0136251	Transcription cofactor
ELC1	YPL046C	0.518669	0.000585252	0.0136467	Elongin C, conserved among eukaryotes
SAC3	YDR159W	0.517632	0.000603451	0.0139074	mRNA export factor
CTF8	YHR191C	0.516313	0.000627312	0.0142912	Subunit of a complex with Ctf18p
OLA1	YBR025C	0.515425	0.000643809	0.0143393	P-loop ATPase with similarity to human OLA1 and bacterial YchF
MCK1	YNL307C	0.515263	0.000646871	0.0143393	Dual-specificity ser/thr and tyrosine protein kinase
GRX2	YDR513W	0.515038	0.000651128	0.0143393	Cytoplasmic glutaredoxin
EAF7	YNL136W	0.514168	0.000667817	0.0144231	Subunit of the NuA4 histone acetyltransferase complex
CIN8	YEL061C	0.513867	0.00067367	0.0144231	Kinesin motor protein
CTF18	YMR078C	0.513709	0.000676764	0.0144231	Subunit of a complex with Ctf8p
YML010C-B	YML010C-B	0.512477	0.000701286	0.0147867	NA
RTT107	YHR154W	0.510107	0.000750602	0.0156189	Protein implicated in Mms22-dependent DNA repair during S phase
HSM3	YBR272C	0.509526	0.000763137	0.0156189	Proteasome-interacting protein
RPN4	YDL020C	0.509468	0.000764395	0.0156189	Transcription factor that stimulates expression of proteasome genes
MET12	YPL023C	0.508298	0.000790213	0.0159816	Protein with MTHFR activity in vitro
ELP3	YPL086C	0.507336	0.000811979	0.016256	Subunit of Elongator complex
YLR235C	YLR235C	0.50668	0.000827096	0.0163931	NA
SWR1	YDR334W	0.505076	0.000865121	0.0169769	Swi2/Snf2-related ATPase
YML013C-A	YML013C-A	0.502604	0.000926598	0.0180051	NA
ECM33	YBR078W	0.501949	0.000943508	0.0181056	GPI-anchored protein of unknown function
SHE1	YBL031W	0.501698	0.000950041	0.0181056	Mitotic spindle protein
ARO3	YDR035W	0.499942	0.000996901	0.0188177	3-deoxy-D-arabino-heptulosonate-7-phosphate (DAHP) synthase
YOR338W	YOR338W	0.499443	0.00101055	0.0188955	Putative protein of unknown function
SWI4	YER111C	0.496479	0.00109503	0.020006	DNA binding component of the SBF complex (Swi4p-Swi6p)
RQC2	YPL009C	0.496328	0.00109948	0.020006	Component of RQC, which mediates nascent chain degradation
ASF1	YJL115W	0.496303	0.00110023	0.020006	Nucleosome assembly factor
ROM2	YLR371W	0.49557	0.0011221	0.0200471	Guanine nucleotide exchange factor (GEF) for Rho1p and Rho2p
RPS27B	YHR021C	0.49506	0.00113755	0.0200471	Protein component of the small (40S) ribosomal subunit
YCR043C	YCR043C	0.495018	0.00113883	0.0200471	Putative protein of unknown function
MDM35	YKL053C-A	0.494883	0.00114295	0.0200471	Mitochondrial intermembrane space protein
YBL062W	YBL062W	0.494478	0.00115538	0.0200509	NA
FHN1	YGR131W	0.494219	0.0011634	0.0200509	Protein of unknown function
TEC1	YBR083W	0.492174	0.00122829	0.0209543	Transcription factor targeting filamentation genes and Ty1 expression
VID22	YLR373C	0.491908	0.00123696	0.0209543	Glycosylated integral membrane protein localized to plasma membrane
SKM1	YOL113W	0.489799	0.00130746	0.0218245	Member of the PAK family of serine/threonine protein kinases
ASC1	YMR116C	0.489517	0.00131713	0.0218245	G-protein beta subunit and guanine dissociation inhibitor for Gpa2p
TRM44	YPL030W	0.489395	0.00132136	0.0218245	tRNA(Ser) Um(44) 2'-O-methyltransferase
MNN2	YBR015C	0.488738	0.00134421	0.0220183	Alpha-1,2-mannosyltransferase
BRE5	YNR051C	0.487727	0.00137999	0.0221755	Ubiquitin protease cofactor
YKE4	YIL023C	0.48765	0.00138278	0.0221755	Zinc transporter
DRS2	YAL026C	0.487522	0.00138736	0.0221755	Trans-golgi network aminophospholipid translocase (flippase)
MPD2	YOL088C	0.486808	0.00141323	0.0222994	Member of the protein disulfide isomerase (PDI) family
RAD52	YML032C	0.48666	0.00141867	0.0222994	Protein that stimulates strand exchange
ABZ2	YMR289W	0.486382	0.00142887	0.0222994	Aminodeoxychorismate lyase (4-amino-4-deoxychorismate lyase)
CSF1	YLR087C	0.485756	0.00145213	0.0224853	Protein required for fermentation at low temperature
RPL42A	YNL162W	0.483451	0.00154042	0.0231842	Ribosomal 60S subunit protein L42A
YJL152W	YJL152W	0.483387	0.00154293	0.0231842	NA
CTI6	YPL181W	0.483363	0.0015439	0.0231842	Component of the Rpd3L histone deacetylase complex
RPS11B	YBR048W	0.483359	0.00154405	0.0231842	Protein component of the small (40S) ribosomal subunit
PFA4	YOL003C	0.483	0.0015582	0.0232065	Palmitoyltransferase with autoacylation activity
RTG1	YOL067C	0.48273	0.00156896	0.0232065	Transcription factor (bHLH) involved in interorganelle communication
LAS21	YJL062W	0.481648	0.00161261	0.0236755	Integral plasma membrane protein
FCY21	YER060W	0.481285	0.00162747	0.023718	Putative purine-cytosine permease
BUD31	YCR063W	0.479236	0.00171357	0.0247905	Component of the SF3b subcomplex of the U2 snRNP
YPL225W	YPL225W	0.478448	0.00174767	0.0251006	Protein of unknown function
RPN10	YHR200W	0.477032	0.00181035	0.0258138	Non-ATPase base subunit of the 19S RP of the 26S proteasome
EDE1	YBL047C	0.476585	0.00183054	0.0259152	Scaffold protein involved in the formation of early endocytic sites
YJL182C	YJL182C	0.47497	0.00190503	0.0267531	NA
YHR182W	YHR182W	0.474514	0.00192655	0.0267531	Protein of unknown function
TAT1	YBR069C	0.474435	0.00193027	0.0267531	Amino acid transporter for valine, leucine, isoleucine, and tyrosine
THI3	YDL080C	0.474152	0.00194371	0.0267531	Regulatory protein that binds Pdc2p and Thi2p transcription factors
YLR338W	YLR338W	0.473534	0.00197341	0.0269744	NA
PPG1	YNR032W	0.471443	0.00207656	0.02819	Putative serine/threonine protein phosphatase
YMR306C-A	YMR306C-A	0.470404	0.00212945	0.0287113	NA
YMR057C	YMR057C	0.469156	0.00219448	0.0293882	NA
RAD1	YPL022W	0.468358	0.00223691	0.029743	Single-stranded DNA endonuclease (with Rad10p)
YKL033W-A	YKL033W-A	0.468096	0.00225098	0.029743	Putative protein of unknown function
HMO1	YDR174W	0.467275	0.00229557	0.0301313	Chromatin associated high mobility group (HMG) family member
ROM1	YGR070W	0.466057	0.0023631	0.0308136	Guanine nucleotide exchange factor (GEF) for Rho1p
ILM1	YJR118C	0.465684	0.00238414	0.0308848	Protein of unknown function
VCX1	YDL128W	0.464631	0.00244424	0.0312744	Vacuolar membrane antiporter with Ca2+/H+ and K+/H+ exchange activity
ANS1	YHR126C	0.464604	0.00244578	0.0312744	Putative GPI protein
LTE1	YAL024C	0.46355	0.00250729	0.0318555	Protein similar to GDP/GTP exchange factors
YBR047W	YBR047W	0.463267	0.00252402	0.0318637	Putative protein of unknown function
PAA1	YDR071C	0.462259	0.00258433	0.0322301	Polyamine acetyltransferase
ABZ1	YNR033W	0.462144	0.00259125	0.0322301	Para-aminobenzoate (PABA) synthase
CSM3	YMR048W	0.461885	0.00260699	0.0322301	Replication fork associated factor
SHE4	YOR035C	0.461703	0.00261809	0.0322301	Protein containing a UCS (UNC-45/CRO1/SHE4) domain
YIL032C	YIL032C	0.459515	0.00275457	0.033701	NA
MLH1	YMR167W	0.458744	0.00280403	0.0340956	Protein required for mismatch repair in mitosis and meiosis
PET10	YKR046C	0.458265	0.00283515	0.0342638	Protein of unknown function that localizes to lipid particles
PST1	YDR055W	0.456163	0.00297509	0.0357371	Cell wall protein that contains a putative GPI-attachment site
PHO3	YBR092C	0.455717	0.0030055	0.0357813	Constitutively expressed acid phosphatase similar to Pho5p
UBP3	YER151C	0.45558	0.00301488	0.0357813	Ubiquitin-specific protease involved in transport and osmotic response
ATG27	YJL178C	0.454105	0.00311749	0.0367789	Type I membrane protein involved in autophagy and the Cvt pathway
UIP4	YPL186C	0.452946	0.00320017	0.0375309	Protein that interacts with Ulp1p
YLL053C	YLL053C	0.451657	0.00329422	0.0383388	Putative protein
MFT1	YML062C	0.451474	0.00330773	0.0383388	Subunit of the THO complex
RPS18B	YML026C	0.447723	0.00359542	0.0414309	Protein component of the small (40S) ribosomal subunit
DCC1	YCL016C	0.447336	0.00362622	0.0415443	Subunit of a complex with Ctf8p and Ctf18p
REC102	YLR329W	0.446614	0.00368428	0.0419669	Protein involved in early stages of meiotic recombination
YMR141C	YMR141C	0.445795	0.00375106	0.0423729	NA
ALD6	YPL061W	0.445654	0.00376268	0.0423729	Cytosolic aldehyde dehydrogenase
BCK2	YER167W	0.443741	0.00392297	0.0437443	Serine/threonine-rich protein involved in PKC1 signaling pathway
SRP40	YKR092C	0.443623	0.00393302	0.0437443	Nucleolar serine-rich protein
VPS13	YLL040C	0.443417	0.00395067	0.0437443	Protein involved in prospore membrane morphogenesis
YPL062W	YPL062W	0.442913	0.00399405	0.043933	NA
YLR042C	YLR042C	0.442705	0.00401204	0.043933	Cell wall protein of unknown function
MEH1	YKR007W	0.441326	0.00413322	0.0450112	Component of the EGO and GSE complexes
VHC1	YBR235W	0.440852	0.00417562	0.0452244	Vacuolar membrane cation-chloride cotransporter (CCC)
YCK3	YER123W	0.440523	0.00420515	0.0452968	Palmitoylated vacuolar membrane-localized casein kinase I isoform
ELO2	YCR034W	0.439963	0.00425593	0.0454692	Fatty acid elongase, involved in sphingolipid biosynthesis
ALG6	YOR002W	0.439841	0.00426703	0.0454692	Alpha 1,3 glucosyltransferase
RPS30B	YOR182C	0.439304	0.00431629	0.0456712	Protein component of the small (40S) ribosomal subunit
PKP1	YIL042C	0.4391	0.00433517	0.0456712	Mitochondrial protein kinase
LGE1	YPL055C	0.438884	0.00435512	0.0456712	Protein of unknown function
FKH1	YIL131C	0.438045	0.00443364	0.0462009	Forkhead family transcription factor
YBR232C	YBR232C	0.437848	0.00445226	0.0462009	NA
CKA2	YOR061W	0.435227	0.00470562	0.0485636	Alpha' catalytic subunit of casein kinase 2 (CK2)
KAP122	YGL016W	0.43479	0.00474907	0.0485636	Karyopherin beta
HAA1	YPR008W	0.434746	0.00475345	0.0485636	Transcriptional activator involved in adaptation to weak acid stress
RPS23B	YPR132W	0.433954	0.00483293	0.0491224	Ribosomal protein 28 (rp28) of the small (40S) ribosomal subunit
MKT1	YNL085W	0.432909	0.00493945	0.0499489	Protein similar to nucleases that forms a complex with Pbp1p
a Peason product-moment correlation coefficient as a similarity of the morphological profile
b p value calculated by one-sample upper-tailed test by Gaussian distribution
c False discovery rate at corresponding p value
