# Supplementary material for: High-throughput platform for yeast morphological profiling predicts the targets of bioactive compounds
Source: NPJ Syst Biol Appl. 2022 Jan 27;8:3. doi: 10.1038/s41540-022-00212-1 (PMC8795194; doi:10.1038/s41540-022-00212-1)
Supplement: Supplementary file 9 — Supplementary Data 8 [file 41540_2022_212_MOESM9_ESM.xlsx]

## Sheet: S8
Supplementary Data 8. List of enriched GOs in the detected functional gene groups for HU.
Gene group	Locationa	-log10pb	pc	GOIDd	Name space	GO slim	GO term
Edge1295	1299.5	17.2126	9.10723e-15	GO:0016574	biological_process		histone ubiquitination
Edge0872	1554.5	14.9135	1.81354e-12	GO:0002098	biological_process		tRNA wobble uridine modification
Edge1171	372.5	13.4293	5.53055e-11	GO:0007064	biological_process		mitotic sister chromatid cohesion
Edge0379	1300	13.2712	7.95858e-11	GO:1990269	molecular_function		RNA polymerase II C-terminal domain phosphoserine binding
Edge1359	899.5	13.2285	8.78081e-11	GO:0000724	biological_process		double-strand break repair via homologous recombination
Edge1365	338	11.6316	3.47062e-09	GO:0009967	biological_process		positive regulation of signal transduction
Edge0605	631	10.837	2.16268e-08	GO:0061630	molecular_function		ubiquitin protein ligase activity
Edge0485	892.5	10.0055	1.46734e-07	GO:0000150	molecular_function		recombinase activity
Edge1163	1086	9.69582	2.99361e-07	GO:0008017	molecular_function		microtubule binding
Edge0132	1296.5	9.28243	7.75508e-07	GO:0035097	cellular_component		histone methyltransferase complex
Edge1161	269	9.01355	1.44035e-06	GO:0006855	biological_process		drug transmembrane transport
Edge0902	106.5	8.89285	1.90182e-06	GO:0000082	biological_process		G1/S transition of mitotic cell cycle
Edge1162	1493	8.80954	2.30397e-06	GO:0045835	biological_process		negative regulation of meiotic nuclear division
Edge0788	1556.5	8.68415	3.07519e-06	GO:0002098	biological_process		tRNA wobble uridine modification
Edge1225	336.5	8.58318	3.88008e-06	GO:0032008	biological_process		positive regulation of TOR signaling
Edge1096	1086.5	8.44802	5.29668e-06	GO:0007052	biological_process		mitotic spindle organization
Edge0438	855	8.3913	6.03556e-06	GO:0005096	molecular_function		GTPase activator activity
Edge1169	856	8.23321	8.68568e-06	GO:0005096	molecular_function		GTPase activator activity
Edge1032	952	8.11699	1.13509e-05	GO:0042255	biological_process	yeast	ribosome assembly
Edge0547	1552.5	7.62523	3.52197e-05	GO:0033588	cellular_component		Elongator holoenzyme complex
Edge1349	1077.5	7.58178	3.8926e-05	GO:0007004	biological_process		telomere maintenance via telomerase
Edge0572	344.5	7.32903	6.96606e-05	GO:0032135	molecular_function		DNA insertion or deletion binding
Edge0865	1053.5	7.22722	8.80647e-05	GO:0008296	molecular_function		3'-5'-exodeoxyribonuclease activity
Edge1166	637.5	7.02909	0.000138971	GO:0031146	biological_process		SCF-dependent proteasomal ubiquitin-dependent protein catabolic process
Edge0676	21	6.97437	0.000157635	GO:0000447	biological_process		endonucleolytic cleavage in ITS1 to separate SSU-rRNA from 5.8S rRNA and LSU-rRNA from tricistronic rRNA transcript (SSU-rRNA, 5.8S rRNA, LSU-rRNA)
Edge0771	1497.5	6.95405	0.000165185	GO:0032465	biological_process		regulation of cytokinesis
Edge0755	1557	6.94546	0.000168485	GO:0002098	biological_process		tRNA wobble uridine modification
Edge1346	129	6.87326	0.000198956	GO:0006338	biological_process		chromatin remodeling
Edge1079	1494	6.8485	0.000210631	GO:0045835	biological_process		negative regulation of meiotic nuclear division
Edge1244	129.5	6.63046	0.000347983	GO:0006338	biological_process		chromatin remodeling
Edge0213	855.5	6.61266	0.000362543	GO:0005096	molecular_function		GTPase activator activity
Edge0395	372.5	6.60239	0.000371219	GO:0031390	cellular_component		Ctf18 RFC-like complex
Edge0508	954.5	6.51527	0.000453677	GO:0006407	biological_process		rRNA export from nucleus
Edge0432	1453.5	6.4849	0.000486544	GO:0000188	biological_process		inactivation of MAPK activity
Edge0665	587.5	6.45113	0.00052588	GO:0005684	cellular_component		U2-type spliceosomal complex
Edge1046	504	6.30507	0.000736114	GO:0080025	molecular_function		phosphatidylinositol-3,5-bisphosphate binding
Edge1157	1334.5	6.23737	0.000860301	GO:2000220	biological_process		regulation of pseudohyphal growth
Edge1047	900.5	6.20599	0.000924752	GO:0000724	biological_process		double-strand break repair via homologous recombination
Edge1430	1604	6.20153	0.000934295	GO:0000790	cellular_component		nuclear chromatin
Edge1373	1355	6.20058	0.000936362	GO:0070783	biological_process		growth of unicellular organism as a thread of attached cells
Edge0809	338	6.14995	0.00105213	GO:0034448	cellular_component		EGO complex
Edge1142	20.5	6.13975	0.00107712	GO:0000462	biological_process		maturation of SSU-rRNA from tricistronic rRNA transcript (SSU-rRNA, 5.8S rRNA, LSU-rRNA)
Edge1145	869.5	6.01834	0.00142454	GO:0032511	biological_process		late endosome to vacuole transport via multivesicular body sorting pathway
Edge0009	968.5	5.9902	0.00151992	GO:0030686	cellular_component		90S preribosome
Edge0812	1494.5	5.97866	0.00156084	GO:0045835	biological_process		negative regulation of meiotic nuclear division
Edge0748	431	5.83589	0.00216837	GO:0071804	biological_process		cellular potassium ion transport
Edge0540	107	5.81298	0.00228581	GO:0000082	biological_process		G1/S transition of mitotic cell cycle
Edge0275	1591.5	5.81172	0.00229244	GO:0090399	biological_process		replicative senescence
Edge1300	349.5	5.75057	0.00263903	GO:0090329	biological_process		regulation of DNA-dependent DNA replication
Edge0475	631.5	5.73505	0.00273505	GO:0061630	molecular_function		ubiquitin protein ligase activity
Edge0052	718.5	5.67479	0.00314216	GO:0005353	molecular_function		fructose transmembrane transporter activity
Edge1416	895	5.53439	0.00434137	GO:0000725	biological_process		recombinational repair
Edge0308	920.5	5.5328	0.00435729	GO:0006405	biological_process		RNA export from nucleus
Edge1041	590	5.52753	0.00441048	GO:0034655	biological_process	generic	nucleobase-containing compound catabolic process
Edge1081	764.5	5.43392	0.00547147	GO:0030003	biological_process		cellular cation homeostasis
Edge1476	1505	5.38204	0.00616571	GO:0051783	biological_process		regulation of nuclear division
Edge0708	1572.5	5.35375	0.00658062	GO:0006336	biological_process		DNA replication-independent nucleosome assembly
Edge0978	371.5	5.2871	0.00767222	GO:0043570	biological_process		maintenance of DNA repeat elements
Edge0506	645.5	5.11512	0.0113999	GO:0071629	biological_process		cytoplasm-associated proteasomal ubiquitin-dependent protein catabolic process
Edge0127	720	5.11062	0.0115186	GO:0005353	molecular_function		fructose transmembrane transporter activity
Edge0918	210	4.97147	0.015869	GO:0010501	biological_process		RNA secondary structure unwinding
Edge1474	593.5	4.94451	0.0168852	GO:1901361	biological_process		organic cyclic compound catabolic process
Edge1006	240	4.93712	0.0171751	GO:0000124	cellular_component		SAGA complex
Edge0157	719.5	4.90805	0.018364	GO:0005355	molecular_function		glucose transmembrane transporter activity
Edge0187	1279.5	4.82228	0.0223737	GO:0016423	molecular_function		tRNA (guanine) methyltransferase activity
Edge0997	199.5	4.80029	0.0235358	GO:0044380	biological_process		protein localization to cytoskeleton
Edge0433	1295.5	4.79533	0.0238061	GO:0035097	cellular_component		histone methyltransferase complex
Edge0768	901	4.78755	0.0242362	GO:0007064	biological_process		mitotic sister chromatid cohesion
Edge1001	60.5	4.77384	0.0250137	GO:0035066	biological_process		positive regulation of histone acetylation
Edge0218	763.5	4.77342	0.0250378	NA	NA	NA	NA
Edge0367	341.5	4.76961	0.0252585	GO:0031098	biological_process		stress-activated protein kinase signaling cascade
Edge0667	1353.5	4.76886	0.0253022	GO:0009756	biological_process		carbohydrate mediated signaling
Edge1485	1503	4.73237	0.0275202	GO:0010564	biological_process		regulation of cell cycle process
Edge1289	432.5	4.65768	0.032684	GO:0046873	molecular_function		metal ion transmembrane transporter activity
Edge1067	1098.5	4.60863	0.0365925	GO:0009303	biological_process		rRNA transcription
Edge1461	894	4.60514	0.0368876	GO:0006302	biological_process		double-strand break repair
Edge0525	626.5	4.54854	0.0420219	GO:0000152	cellular_component		nuclear ubiquitin ligase complex
Edge1129	626	4.52508	0.0443541	GO:0016925	biological_process		protein sumoylation
Edge0698	1595.5	4.47958	0.0492542	GO:0000788	cellular_component		nuclear nucleosome
a Location of x-axis at upper panel of Figure S1a
b Height of y-axis at upper panel of Figure S1a
c p value after the Bonferroni correction
d Representative GO among enriched GO in each gene group
