# Supplementary material for: High-throughput platform for yeast morphological profiling predicts the targets of bioactive compounds
Source: NPJ Syst Biol Appl. 2022 Jan 27;8:3. doi: 10.1038/s41540-022-00212-1 (PMC8795194; doi:10.1038/s41540-022-00212-1)
Supplement: Supplementary file 10 — Supplementary Data 9 [file 41540_2022_212_MOESM10_ESM.xlsx]

## Sheet: S9
Supplementary Data 9. List of enriched GOs in the detected functional gene groups for MMS.
Gene group	Locationa	-log10pb	pc	GOIDd	Name space	GO slim	GO term
Edge1359	899.5	12.1765	9.89769e-10	GO:0000724	biological_process		double-strand break repair via homologous recombination
Edge1339	1088	11.7693	2.52752e-09	GO:0007017	biological_process		microtubule-based process
Edge1032	952	11.5792	3.9162e-09	GO:0042255	biological_process	yeast	ribosome assembly
Edge1365	338	10.5311	4.37407e-08	GO:0009967	biological_process		positive regulation of signal transduction
Edge1477	347	10.4956	4.74656e-08	GO:0006260	biological_process	yeast	DNA replication
Edge1442	1622	10.1466	1.06034e-07	GO:0065002	biological_process		intracellular protein transmembrane transport
Edge1406	347.5	10.1214	1.12363e-07	GO:0090329	biological_process		regulation of DNA-dependent DNA replication
Edge1423	337	8.89906	1.87482e-06	GO:0009967	biological_process		positive regulation of signal transduction
Edge0485	892.5	8.6135	3.61844e-06	GO:0000150	molecular_function		recombinase activity
Edge1270	893.5	8.46611	5.08049e-06	GO:0003697	molecular_function		single-stranded DNA binding
Edge0132	1296.5	8.089	1.21066e-05	GO:0035097	cellular_component		histone methyltransferase complex
Edge1163	1086	7.95983	1.63001e-05	GO:0008017	molecular_function		microtubule binding
Edge1225	336.5	7.93277	1.73478e-05	GO:0032008	biological_process		positive regulation of TOR signaling
Edge1162	1493	7.76326	2.56307e-05	GO:0045835	biological_process		negative regulation of meiotic nuclear division
Edge0902	106.5	7.7423	2.68978e-05	GO:0000082	biological_process		G1/S transition of mitotic cell cycle
Edge1169	856	7.61972	3.56696e-05	GO:0005096	molecular_function		GTPase activator activity
Edge0148	967	7.42667	5.56346e-05	GO:0030686	cellular_component		90S preribosome
Edge0709	967.5	7.42081	5.63911e-05	GO:0022627	cellular_component		cytosolic small ribosomal subunit
Edge0296	966	7.41275	5.74465e-05	GO:0000462	biological_process		maturation of SSU-rRNA from tricistronic rRNA transcript (SSU-rRNA, 5.8S rRNA, LSU-rRNA)
Edge1096	1086.5	7.39639	5.96521e-05	GO:0007052	biological_process		mitotic spindle organization
Edge0204	966.5	7.11259	0.000114664	GO:0000462	biological_process		maturation of SSU-rRNA from tricistronic rRNA transcript (SSU-rRNA, 5.8S rRNA, LSU-rRNA)
Edge1269	345.5	7.07874	0.00012396	GO:0051053	biological_process		negative regulation of DNA metabolic process
Edge0818	965.5	7.0084	0.000145753	GO:0022627	cellular_component		cytosolic small ribosomal subunit
Edge0508	954.5	6.87991	0.000195935	GO:0006407	biological_process		rRNA export from nucleus
Edge1130	1620.5	6.75229	0.000262864	GO:0016558	biological_process		protein import into peroxisome matrix
Edge0052	718.5	6.40522	0.000584515	GO:0005353	molecular_function		fructose transmembrane transporter activity
Edge1476	1505	6.31276	0.000723195	GO:0051783	biological_process		regulation of nuclear division
Edge0872	1554.5	6.27641	0.000786336	GO:0002098	biological_process		tRNA wobble uridine modification
Edge1430	1604	6.26999	0.000798052	GO:0000790	cellular_component		nuclear chromatin
Edge0129	893.5	6.25591	0.000824347	GO:0033061	cellular_component		DNA recombinase mediator complex
Edge0438	855	6.22117	0.000892998	GO:0005096	molecular_function		GTPase activator activity
Edge1373	1355	6.09066	0.00120603	GO:0070783	biological_process		growth of unicellular organism as a thread of attached cells
Edge1171	372.5	6.03929	0.00135748	GO:0007064	biological_process		mitotic sister chromatid cohesion
Edge0540	107	6.02058	0.00141721	GO:0000082	biological_process		G1/S transition of mitotic cell cycle
Edge0393	948	5.96474	0.00161167	GO:0000028	biological_process		ribosomal small subunit assembly
Edge0792	391	5.96454	0.00161243	GO:0008236	molecular_function		serine-type peptidase activity
Edge0025	947.5	5.87705	0.00197226	GO:0000028	biological_process		ribosomal small subunit assembly
Edge0432	1453.5	5.83692	0.00216323	GO:0000188	biological_process		inactivation of MAPK activity
Edge1302	194.5	5.77581	0.00249006	GO:0016853	molecular_function	generic & yeast	isomerase activity
Edge1188	392	5.65592	0.00328172	GO:0008236	molecular_function		serine-type peptidase activity
Edge1161	269	5.62008	0.00356401	GO:0006855	biological_process		drug transmembrane transport
Edge1047	900.5	5.55357	0.00415384	GO:0000724	biological_process		double-strand break repair via homologous recombination
Edge1349	1077.5	5.54366	0.00424968	GO:0007004	biological_process		telomere maintenance via telomerase
Edge1416	895	5.54251	0.00426097	GO:0000725	biological_process		recombinational repair
Edge0547	1552.5	5.47286	0.00500223	GO:0033588	cellular_component		Elongator holoenzyme complex
Edge1307	506.5	5.43844	0.0054147	GO:0032266	molecular_function		phosphatidylinositol-3-phosphate binding
Edge1445	1077	5.40323	0.00587199	GO:0007004	biological_process		telomere maintenance via telomerase
Edge0191	1296	5.34093	0.0067778	GO:0035097	cellular_component		histone methyltransferase complex
Edge1157	1334.5	5.34008	0.00679111	GO:2000220	biological_process		regulation of pseudohyphal growth
Edge0567	1512	5.33051	0.00694236	GO:0031577	biological_process		spindle checkpoint
Edge1474	593.5	5.31127	0.00725693	GO:1901361	biological_process		organic cyclic compound catabolic process
Edge1404	1589	5.27204	0.00794286	GO:0006342	biological_process		chromatin silencing
Edge0788	1556.5	5.25281	0.00830243	GO:0002098	biological_process		tRNA wobble uridine modification
Edge1485	1503	5.23191	0.00871179	GO:0010564	biological_process		regulation of cell cycle process
Edge0978	371.5	5.22343	0.00888357	GO:0043570	biological_process		maintenance of DNA repeat elements
Edge0888	1623.5	5.21595	0.00903788	GO:0016558	biological_process		protein import into peroxisome matrix
Edge0649	1161	5.14555	0.0106284	GO:0012507	cellular_component		ER to Golgi transport vesicle membrane
Edge0985	374.5	5.09866	0.0118402	GO:0031422	cellular_component		RecQ helicase-Topo III complex
Edge0221	1085.5	5.07608	0.0124721	GO:0008569	molecular_function		ATP-dependent microtubule motor activity, minus-end-directed
Edge0588	190.5	5.06018	0.0129373	GO:0031119	biological_process		tRNA pseudouridine synthesis
Edge1273	578.5	5.02764	0.0139437	GO:1901658	biological_process		glycosyl compound catabolic process
Edge1167	1091.5	5.02698	0.013965	GO:0007018	biological_process		microtubule-based movement
Edge0708	1572.5	4.99939	0.0148808	GO:0006336	biological_process		DNA replication-independent nucleosome assembly
Edge0113	953.5	4.99367	0.0150782	GO:0006407	biological_process		rRNA export from nucleus
Edge1461	894	4.93024	0.0174491	GO:0006302	biological_process		double-strand break repair
Edge0011	967.5	4.91618	0.0180236	GO:0030686	cellular_component		90S preribosome
Edge0822	845.5	4.87585	0.0197772	GO:0060590	molecular_function		ATPase regulator activity
Edge1079	1494	4.78877	0.0241682	GO:0045835	biological_process		negative regulation of meiotic nuclear division
Edge0572	344.5	4.78288	0.0244986	GO:0032135	molecular_function		DNA insertion or deletion binding
Edge0667	1353.5	4.72895	0.0277374	GO:0009756	biological_process		carbohydrate mediated signaling
Edge0169	953	4.70501	0.0293099	GO:0006407	biological_process		rRNA export from nucleus
Edge0447	1161.5	4.68827	0.0304612	GO:0012507	cellular_component		ER to Golgi transport vesicle membrane
Edge0731	497	4.66736	0.0319642	GO:0000778	cellular_component		condensed nuclear chromosome kinetochore
Edge0395	372.5	4.64383	0.0337435	GO:0031390	cellular_component		Ctf18 RFC-like complex
Edge0325	490	4.61479	0.0360765	GO:0005778	cellular_component		peroxisomal membrane
Edge0418	1066.5	4.58549	0.0385951	GO:0009228	biological_process		thiamine biosynthetic process
Edge0938	687.5	4.56817	0.0401654	GO:0033551	cellular_component		monopolin complex
Edge0570	1158.5	4.56524	0.0404371	GO:0006506	biological_process		GPI anchor biosynthetic process
Edge1046	504	4.54323	0.0425396	GO:0080025	molecular_function		phosphatidylinositol-3,5-bisphosphate binding
Edge1081	764.5	4.53176	0.0436773	GO:0030003	biological_process		cellular cation homeostasis
Edge0750	1085	4.52895	0.0439608	GO:0000743	biological_process		nuclear migration involved in conjugation with cellular fusion
Edge0698	1595.5	4.4888	0.0482194	GO:0000788	cellular_component		nuclear nucleosome
Edge0755	1557	4.48802	0.0483062	GO:0002098	biological_process		tRNA wobble uridine modification
a Location of x-axis at upper panel of Figure S1b
b Height of y-axis at upper panel of Figure S1b
c p value after the Bonferroni correction
d Representative GO among enriched GO in each gene group
