# Supplementary material for: High-throughput platform for yeast morphological profiling predicts the targets of bioactive compounds
Source: NPJ Syst Biol Appl. 2022 Jan 27;8:3. doi: 10.1038/s41540-022-00212-1 (PMC8795194; doi:10.1038/s41540-022-00212-1)
Supplement: Supplementary file 11 — Supplementary Data 10 [file 41540_2022_212_MOESM11_ESM.xlsx]

## Sheet: S10
Supplementary Data 10. List of enriched GOs in the detected functional gene groups for BML.
Gene group	Locationa	-log10pb	pc	GOIDd	Name space	GO slim	GO term
Edge0615	255.5	6.42803	0.000554608	GO:0007021	biological_process		tubulin complex assembly
Edge1049	256.5	6.12931	0.00110334	GO:0005874	cellular_component		microtubule
Edge0081	1523.5	5.28866	0.00764464	GO:0007275	biological_process		multicellular organism development
a Location of x-axis at upper panel of Figure S1c
b Height of y-axis at upper panel of Figure S1c
c p value after the Bonferroni correction
d Representative GO among enriched GO in each gene group
