# Supplementary material for: High-throughput platform for yeast morphological profiling predicts the targets of bioactive compounds
Source: NPJ Syst Biol Appl. 2022 Jan 27;8:3. doi: 10.1038/s41540-022-00212-1 (PMC8795194; doi:10.1038/s41540-022-00212-1)
Supplement: Supplementary file 12 — Supplementary Data 11 [file 41540_2022_212_MOESM12_ESM.xlsx]

## Sheet: S11
Supplementary Data 11. List of enriched GOs in the detected functional gene groups for TMN.
Gene group	Locationa	-log10pb	pc	GOIDd	Name space	GO slim	GO term
Edge0274	1525.5	15.9875	1.52945e-13	GO:0000009	molecular_function		alpha-1,6-mannosyltransferase activity
Edge1133	327.5	12.3624	6.45147e-10	GO:0046578	biological_process		regulation of Ras protein signal transduction
Edge0965	551	11.539	4.29575e-09	GO:0006633	biological_process		fatty acid biosynthetic process
Edge0707	1182.5	9.82355	2.23086e-07	GO:0000147	biological_process		actin cortical patch assembly
Edge1442	1622	8.84439	2.12633e-06	GO:0065002	biological_process		intracellular protein transmembrane transport
Edge1057	328.5	8.55726	4.1187e-06	GO:0035023	biological_process		regulation of Rho protein signal transduction
Edge1192	1380	7.92149	1.78045e-05	GO:0046653	biological_process		tetrahydrofolate metabolic process
Edge0496	620.5	7.7168	2.85246e-05	GO:0032386	biological_process		regulation of intracellular transport
Edge0523	550	7.251	8.33708e-05	GO:0006633	biological_process		fatty acid biosynthetic process
Edge1130	1620.5	7.18229	9.76616e-05	GO:0016558	biological_process		protein import into peroxisome matrix
Edge0571	1188.5	6.9954	0.000150183	GO:0060988	biological_process		lipid tube assembly
Edge0537	1531	6.93914	0.000170955	GO:0006486	biological_process	yeast	protein glycosylation
Edge1032	952	6.7312	0.000275945	GO:0042255	biological_process	yeast	ribosome assembly
Edge0813	1158	6.72947	0.000277042	GO:0006506	biological_process		GPI anchor biosynthetic process
Edge0298	750.5	6.4422	0.000536803	GO:0005381	molecular_function		iron ion transmembrane transporter activity
Edge0152	550.5	6.40249	0.0005882	GO:0004312	molecular_function		fatty acid synthase activity
Edge0808	765.5	6.29803	0.000748151	NA	NA	NA	NA
Edge0026	672.5	5.84593	0.00211878	GO:0031225	cellular_component		anchored component of membrane
Edge0393	948	5.79924	0.00235926	GO:0000028	biological_process		ribosomal small subunit assembly
Edge1225	336.5	5.61972	0.00356694	GO:0032008	biological_process		positive regulation of TOR signaling
Edge0549	649.5	5.46376	0.00510815	GO:0005199	molecular_function		structural constituent of cell wall
Edge0539	552.5	5.45272	0.00523959	GO:0006633	biological_process		fatty acid biosynthetic process
Edge1113	906	5.44001	0.00539522	GO:0043332	cellular_component		mating projection tip
Edge0888	1623.5	5.43368	0.00547446	GO:0016558	biological_process		protein import into peroxisome matrix
Edge0453	671	5.43048	0.00551493	GO:0009277	cellular_component		fungal-type cell wall
Edge0447	1161.5	5.33169	0.00692357	GO:0012507	cellular_component		ER to Golgi transport vesicle membrane
Edge0570	1158.5	5.286	0.00769169	GO:0006506	biological_process		GPI anchor biosynthetic process
Edge1460	333	5.16755	0.0101033	GO:0009966	biological_process		regulation of signal transduction
Edge0649	1161	5.14713	0.0105897	GO:0012507	cellular_component		ER to Golgi transport vesicle membrane
Edge0395	372.5	5.08625	0.0121835	GO:0031390	cellular_component		Ctf18 RFC-like complex
Edge0135	506.5	5.06045	0.0129292	GO:0032585	cellular_component		multivesicular body membrane
Edge0475	631.5	5.04539	0.0133852	GO:0061630	molecular_function		ubiquitin protein ligase activity
Edge0612	884.5	5.03567	0.0136883	GO:0015175	molecular_function		neutral amino acid transmembrane transporter activity
Edge0158	837.5	4.99496	0.0150336	GO:0016860	molecular_function		intramolecular oxidoreductase activity
Edge1302	194.5	4.94758	0.0167662	GO:0016853	molecular_function	generic & yeast	isomerase activity
Edge0623	1040.5	4.92977	0.0174681	GO:0034221	biological_process		fungal-type cell wall chitin biosynthetic process
Edge0156	1260.5	4.89964	0.0187231	GO:0030834	biological_process		regulation of actin filament depolymerization
Edge0540	107	4.89601	0.0188802	GO:0000082	biological_process		G1/S transition of mitotic cell cycle
Edge0587	469.5	4.89346	0.0189915	GO:1990112	cellular_component		RQC complex
Edge1307	506.5	4.78	0.0246612	GO:0032266	molecular_function		phosphatidylinositol-3-phosphate binding
Edge0248	298.5	4.7415	0.0269474	GO:0042144	biological_process		vacuole fusion, non-autophagic
Edge0025	947.5	4.73768	0.0271854	GO:0000028	biological_process		ribosomal small subunit assembly
Edge0704	327	4.73005	0.0276674	GO:0035023	biological_process		regulation of Rho protein signal transduction
Edge0765	1095.5	4.71939	0.0283551	GO:0005956	cellular_component		protein kinase CK2 complex
Edge1336	1041.5	4.71511	0.0286358	GO:0033692	biological_process		cellular polysaccharide biosynthetic process
Edge1393	1096.5	4.70631	0.0292216	GO:0044452	cellular_component		nucleolar part
Edge1327	854	4.66978	0.0317866	GO:0005096	molecular_function		GTPase activator activity
Edge0902	106.5	4.66432	0.0321884	GO:0000082	biological_process		G1/S transition of mitotic cell cycle
Edge0884	110.5	4.6448	0.0336682	GO:0033309	cellular_component		SBF transcription complex
Edge0193	948.5	4.5867	0.0384875	GO:0000028	biological_process		ribosomal small subunit assembly
Edge0407	1380.5	4.56782	0.0401978	GO:0046653	biological_process		tetrahydrofolate metabolic process
Edge1210	508	4.51651	0.0452381	GO:0032266	molecular_function		phosphatidylinositol-3-phosphate binding
Edge1003	479	4.47971	0.0492395	GO:0043022	molecular_function		ribosome binding
a Location of x-axis at upper panel of Figure S1e
b Height of y-axis at upper panel of Figure S1e
c p value after the Bonferroni correction
d Representative GO among enriched GO in each gene group
