# Supplementary material for: High-throughput platform for yeast morphological profiling predicts the targets of bioactive compounds
Source: NPJ Syst Biol Appl. 2022 Jan 27;8:3. doi: 10.1038/s41540-022-00212-1 (PMC8795194; doi:10.1038/s41540-022-00212-1)
Supplement: Supplementary file 13 — Supplementary Data 12 [file 41540_2022_212_MOESM13_ESM.xlsx]

## Sheet: S12
Supplementary Data 12. List of enriched GOs in the detected functional gene groups for ECB.
Gene group	Locationa	-log10pb	pc	GOIDd	Name space	GO slim	GO term
Edge0274	1525.5	17.614	3.61465e-15	GO:0000009	molecular_function		alpha-1,6-mannosyltransferase activity
Edge1032	952	16.5466	4.22128e-14	GO:0042255	biological_process	yeast	ribosome assembly
Edge1339	1088	12.5399	4.28651e-10	GO:0007017	biological_process		microtubule-based process
Edge1096	1086.5	10.4618	5.13155e-08	GO:0007052	biological_process		mitotic spindle organization
Edge1171	372.5	10.2319	8.71253e-08	GO:0007064	biological_process		mitotic sister chromatid cohesion
Edge1359	899.5	10.1424	1.07056e-07	GO:0000724	biological_process		double-strand break repair via homologous recombination
Edge0508	954.5	9.99755	1.49439e-07	GO:0006407	biological_process		rRNA export from nucleus
Edge1163	1086	9.45628	5.19678e-07	GO:0008017	molecular_function		microtubule binding
Edge0169	953	8.86629	2.02176e-06	GO:0006407	biological_process		rRNA export from nucleus
Edge0113	953.5	8.78473	2.43943e-06	GO:0006407	biological_process		rRNA export from nucleus
Edge1047	900.5	7.87844	1.96599e-05	GO:0000724	biological_process		double-strand break repair via homologous recombination
Edge1003	479	7.02807	0.000139301	GO:0043022	molecular_function		ribosome binding
Edge0931	324.5	6.80424	0.000233227	GO:0046580	biological_process		negative regulation of Ras protein signal transduction
Edge0485	892.5	6.46361	0.000510981	GO:0000150	molecular_function		recombinase activity
Edge0750	1085	6.43743	0.000542736	GO:0000743	biological_process		nuclear migration involved in conjugation with cellular fusion
Edge0978	371.5	6.35835	0.000651138	GO:0043570	biological_process		maintenance of DNA repeat elements
Edge0767	479.5	6.32792	0.000698391	GO:0043022	molecular_function		ribosome binding
Edge0549	649.5	6.1547	0.00104067	GO:0005199	molecular_function		structural constituent of cell wall
Edge0818	965.5	6.09606	0.00119113	GO:0022627	cellular_component		cytosolic small ribosomal subunit
Edge0567	1512	5.88168	0.00195137	GO:0031577	biological_process		spindle checkpoint
Edge1169	856	5.85617	0.00206942	GO:0005096	molecular_function		GTPase activator activity
Edge0374	143.5	5.76654	0.00254375	GO:0016272	cellular_component		prefoldin complex
Edge0872	1554.5	5.74702	0.00266072	GO:0002098	biological_process		tRNA wobble uridine modification
Edge0965	551	5.48637	0.00484898	GO:0006633	biological_process		fatty acid biosynthetic process
Edge1442	1622	5.46327	0.00511392	GO:0065002	biological_process		intracellular protein transmembrane transport
Edge1327	854	5.38553	0.00611632	GO:0005096	molecular_function		GTPase activator activity
Edge0768	901	5.34264	0.00675117	GO:0007064	biological_process		mitotic sister chromatid cohesion
Edge0623	1040.5	5.32529	0.00702636	GO:0034221	biological_process		fungal-type cell wall chitin biosynthetic process
Edge1365	338	5.17624	0.00990325	GO:0009967	biological_process		positive regulation of signal transduction
Edge0864	1088	5.17476	0.00993715	GO:0000022	biological_process		mitotic spindle elongation
Edge0985	374.5	5.04815	0.0133006	GO:0031422	cellular_component		RecQ helicase-Topo III complex
Edge0948	1396.5	5.03854	0.013598	GO:0010565	biological_process		regulation of cellular ketone metabolic process
Edge0331	893	5.01259	0.0144354	GO:0033061	cellular_component		DNA recombinase mediator complex
Edge1261	550	4.96625	0.016061	GO:0006633	biological_process		fatty acid biosynthetic process
Edge1192	1380	4.95537	0.0164682	GO:0046653	biological_process		tetrahydrofolate metabolic process
Edge0393	948	4.8339	0.0217828	GO:0000028	biological_process		ribosomal small subunit assembly
Edge1161	269	4.78584	0.0243321	GO:0006855	biological_process		drug transmembrane transport
Edge1225	336.5	4.74291	0.0268603	GO:0032008	biological_process		positive regulation of TOR signaling
Edge0450	269.5	4.69129	0.03025	GO:0035690	biological_process		cellular response to drug
Edge0572	344.5	4.68427	0.0307429	GO:0032135	molecular_function		DNA insertion or deletion binding
Edge0112	954	4.6337	0.0345399	GO:0006407	biological_process		rRNA export from nucleus
Edge0584	158.5	4.56655	0.0403154	GO:0000054	biological_process	yeast	ribosomal subunit export from nucleus
Edge0808	765.5	4.56362	0.0405884	NA	NA	NA	NA
Edge0463	1512.5	4.55994	0.0409334	GO:0007094	biological_process		mitotic spindle assembly checkpoint
Edge0659	497.5	4.55748	0.0411656	GO:0000778	cellular_component		condensed nuclear chromosome kinetochore
Edge0571	1188.5	4.54717	0.0421551	GO:0060988	biological_process		lipid tube assembly
a Location of x-axis at upper panel of Figure S1e
b Height of y-axis at upper panel of Figure S1e
c p value after the Bonferroni correction
d Representative GO among enriched GO in each gene group
