# Supplementary material for: High-throughput platform for yeast morphological profiling predicts the targets of bioactive compounds
Source: NPJ Syst Biol Appl. 2022 Jan 27;8:3. doi: 10.1038/s41540-022-00212-1 (PMC8795194; doi:10.1038/s41540-022-00212-1)
Supplement: Supplementary file 14 — Supplementary Data 13 [file 41540_2022_212_MOESM14_ESM.xlsx]

## Sheet: S13
Supplementary Data 13. Number of strains showing significant morphological similarity between drug-hypersensitive strain and its parental strain.
FDR	All strainsa	High HMAb
0.05	535 (27.0%)	222 (69.2%)
0.1	607 (30.6%)	233 (72.6%)
0.15	671 (33.9%)	246 (76.6%)
0.2	726 (36.6%)	252 (78.5%)
0.25	764 (38.5%)	257 (80.1%)
0.3	824 (41.6%)	263 (81.9%)
a Percentages in parentheses were calculated with 1982 mutants as a denominator.
b Percentages in parentheses were calculated with 321 mutants as a denominator.
