# Supplementary material for: High-throughput platform for yeast morphological profiling predicts the targets of bioactive compounds
Source: NPJ Syst Biol Appl. 2022 Jan 27;8:3. doi: 10.1038/s41540-022-00212-1 (PMC8795194; doi:10.1038/s41540-022-00212-1)
Supplement: Supplementary file 15 — Supplementary Data 14 [file 41540_2022_212_MOESM15_ESM.xlsx]

## Sheet: S14
Supplementary Data 14. List of significantly similar mutants for poacidiene.
Gene	ORF	Ra	pb	qc	Description
YGL163C	RAD54	0.558712	4.5e-06	0.00891036	DNA-dependent ATPase that stimulates strand exchange
YJL047C	RTT101	0.500562	6.85e-05	0.0382178	Cullin subunit of a Roc1p-dependent E3 ubiquitin ligase complex
YLR234W	TOP3	0.495278	8.49e-05	0.0382178	DNA Topoisomerase III
YHL027W	RIM101	0.493299	9.18e-05	0.0382178	Cys2His2 zinc-finger transcriptional repressor
YER116C	SLX8	0.490692	0.000101769	0.0382178	Subunit of Slx5-Slx8 SUMO-targeted ubiquitin ligase (STUbL) complex
YOR026W	BUB3	0.486167	0.000121334	0.0382178	Kinetochore checkpoint WD40 repeat protein
YDR363W	ESC2	0.480287	0.00015172	0.0382178	Sumo-like domain protein
YLR235C	YLR235C	0.479844	0.00015426	0.0382178	NA
YJL117W	PHO86	0.474161	0.000190371	0.0412313	Endoplasmic reticulum (ER) resident protein
YPR164W	MMS1	0.471723	0.000208029	0.0412313	Subunit of E3 ubiquitin ligase complex involved in replication repair
YPL024W	RMI1	0.462165	0.000291999	0.0468501	Subunit of the RecQ (Sgs1p) - Topo III (Top3p) complex
YDR532C	KRE28	0.460852	0.000305599	0.0468501	Subunit of a kinetochore-microtubule binding complex
YKR082W	NUP133	0.460383	0.000310595	0.0468501	Subunit of Nup84p subcomplex of nuclear pore complex (NPC)
YMR219W	ESC1	0.458539	0.000330929	0.0468501	Protein involved in telomeric silencing
YER095W	RAD51	0.454976	0.000373548	0.0476722	Strand exchange protein
YOR030W	DFG16	0.454092	0.000384841	0.0476722	Probable multiple transmembrane protein
YJL151C	SNA3	0.451718	0.000416653	0.0485769	Protein involved in efficient MVB sorting of proteins to the vacuole
a Peason product-moment correlation coefficient as a similarity of the morphological profile
b p value calculated by one-sample upper-tailed test by Gaussian distribution
c False discovery rate at corresponding p value
