# Supplementary material for: High-throughput platform for yeast morphological profiling predicts the targets of bioactive compounds
Source: NPJ Syst Biol Appl. 2022 Jan 27;8:3. doi: 10.1038/s41540-022-00212-1 (PMC8795194; doi:10.1038/s41540-022-00212-1)
Supplement: Supplementary file 16 — Supplementary Data 15 [file 41540_2022_212_MOESM16_ESM.xlsx]

## Sheet: S15
Supplementary Data 15. List of enriched GOs in the detected functional gene groups for poacidiene.
Gene group	Locationa	-log10pb	pc	GOIDd	Name space	GO slim	GO term
Edge1165	35	8.01763	1.42687e-05	GO:0035361	cellular_component		Cul8-RING ubiquitin ligase complex
Edge0539	552.5	6.61621	0.000359591	GO:0006633	biological_process		fatty acid biosynthetic process
a Location of x-axis at upper panel of Figure 6b
b Height of y-axis at upper panel of Figure 6b
c p value after the Bonferroni correction
d Representative GO among enriched GO in each gene group
