# Supplementary material for: High-throughput platform for yeast morphological profiling predicts the targets of bioactive compounds
Source: NPJ Syst Biol Appl. 2022 Jan 27;8:3. doi: 10.1038/s41540-022-00212-1 (PMC8795194; doi:10.1038/s41540-022-00212-1)
Supplement: Supplementary file 17 — Supplementary Data 16 [file 41540_2022_212_MOESM17_ESM.xlsx]

## Sheet: S16
Supplementary Data 16. IC50 values of poacidiene in the mutants related to DNA-damage-response pathway.
Strain	IC50 (μg/mL)a	pb
Wild type	> 256
3Δ	27.85 ± 0.59
mms1	19.14 ± 0.24	3.32224e-65
mms22	16.60 ± 0.26	1.52413e-82
rtt101	22.06 ± 0.22	2.89397e-35
rtt107	22.82 ± 0.21	5.45678e-28
rtt109	18.87 ± 0.23	4.98891e-70
ctf18	18.06 ± 0.22	1.52426e-77
rad51	18.42 ± 0.21	1.31491e-83
rad52	16.16 ± 0.24	1.57255e-104
rad54	17.05 ± 0.21	4.80477e-104
rdh54	31.88 ± 0.45	1
srs2	25.32 ± 0.26	0.38648
a mean ± standard deviation
b p value after the Bonferroni correction by likelihood ratio test for difference of IC50 between 3Δ and the mutant
