# Supplementary material for: High-throughput platform for yeast morphological profiling predicts the targets of bioactive compounds
Source: NPJ Syst Biol Appl. 2022 Jan 27;8:3. doi: 10.1038/s41540-022-00212-1 (PMC8795194; doi:10.1038/s41540-022-00212-1)
Supplement: Supplementary file 18 — Supplementary Data 17 [file 41540_2022_212_MOESM18_ESM.xlsx]

## Sheet: S17
Supplementary Data 17. List of GO terms enriched in 1486 functional gene groups at FDR = 0.05 by Fisher's exact probability test.
Gene group	GOID	pa	qb	Name space	GO slim	Description
Edge0001	GO:0006621	1.12018e-05	0.00243266	biological_process		protein retention in ER lumen
Edge0001	GO:0072595	2.09101e-05	0.00413295	biological_process		maintenance of protein localization in organelle
Edge0001	GO:0051220	3.36055e-05	0.00621661	biological_process		cytoplasmic sequestering of protein
Edge0001	GO:0030134	6.79578e-05	0.0113934	cellular_component		ER to Golgi transport vesicle
Edge0001	GO:0032507	0.000114259	0.0178632	biological_process		maintenance of protein location in cell
Edge0001	GO:0070972	0.000114259	0.0178632	biological_process		protein localization to endoplasmic reticulum
Edge0001	GO:0051651	0.000156826	0.0235839	biological_process		maintenance of location in cell
Edge0001	GO:0030133	0.000188938	0.0276949	cellular_component		transport vesicle
Edge0001	GO:0006888	0.000242707	0.0345132	biological_process		ER to Golgi vesicle-mediated transport
Edge0001	GO:0051235	0.000262123	0.0368985	biological_process		maintenance of location
Edge0002	GO:0005337	4.48074e-06	0.00109125	molecular_function		nucleoside transmembrane transporter activity
Edge0002	GO:0015205	7.46789e-06	0.00170802	molecular_function		nucleobase transmembrane transporter activity
Edge0002	GO:1901505	7.46789e-06	0.00170802	molecular_function		carbohydrate derivative transporter activity
Edge0002	GO:0015858	1.12018e-05	0.00243266	biological_process		nucleoside transport
Edge0002	GO:0015932	1.56826e-05	0.0032315	molecular_function		nucleobase-containing compound transmembrane transporter activity
Edge0002	GO:1901264	1.56826e-05	0.0032315	biological_process		carbohydrate derivative transport
Edge0003	GO:0006820	0.000324853	0.044301	biological_process		anion transport
Edge0004	GO:0006820	5.56324e-06	0.00132939	biological_process		anion transport
Edge0005	GO:0046084	2.24037e-06	0.000591285	biological_process		adenine biosynthetic process
Edge0005	GO:0006189	7.46789e-06	0.00170801	biological_process		'de novo' IMP biosynthetic process
Edge0005	GO:0009113	1.12018e-05	0.00243266	biological_process		purine nucleobase biosynthetic process
Edge0005	GO:0016881	1.12018e-05	0.00243266	molecular_function		acid-amino acid ligase activity
Edge0005	GO:0046112	2.09101e-05	0.00413295	biological_process		nucleobase biosynthetic process
Edge0005	GO:0006144	2.68844e-05	0.00511886	biological_process		purine nucleobase metabolic process
Edge0005	GO:0016831	3.36055e-05	0.00621661	molecular_function		carboxy-lyase activity
Edge0005	GO:0046148	3.36055e-05	0.00621661	biological_process		pigment biosynthetic process
Edge0005	GO:0009127	3.36055e-05	0.00621661	biological_process		purine nucleoside monophosphate biosynthetic process
Edge0005	GO:0009156	4.92881e-05	0.00863237	biological_process		ribonucleoside monophosphate biosynthetic process
Edge0005	GO:0009152	5.82496e-05	0.010006	biological_process		purine ribonucleotide biosynthetic process
Edge0005	GO:0009112	6.79578e-05	0.0113934	biological_process		nucleobase metabolic process
Edge0005	GO:0016830	6.79578e-05	0.0113934	molecular_function		carbon-carbon lyase activity
Edge0005	GO:0016879	7.84129e-05	0.0128971	molecular_function		ligase activity, forming carbon-nitrogen bonds
Edge0005	GO:0072522	8.96147e-05	0.0144564	biological_process		purine-containing compound biosynthetic process
Edge0005	GO:0009260	8.96147e-05	0.0144564	biological_process		ribonucleotide biosynthetic process
Edge0005	GO:0016829	0.000206114	0.0299106	molecular_function	generic & yeast	lyase activity
Edge0005	GO:0009165	0.000303196	0.0417829	biological_process		nucleotide biosynthetic process
Edge0005	GO:0009126	0.000347257	0.0467588	biological_process		purine nucleoside monophosphate metabolic process
Edge0006	GO:0030136	0.00014189	0.0215599	cellular_component		clathrin-coated vesicle
Edge0007	GO:0030136	1.56209e-06	0.00043003	cellular_component		clathrin-coated vesicle
Edge0007	GO:0030135	1.06469e-05	0.0023513	cellular_component		coated vesicle
Edge0007	GO:0016023	2.6857e-05	0.00511886	cellular_component	generic & yeast	cytoplasmic, membrane-bounded vesicle
Edge0008	GO:0016602	4.48074e-06	0.00109125	cellular_component		CCAAT-binding factor complex
Edge0008	GO:0000436	3.36055e-05	0.00621661	biological_process		carbon catabolite activation of transcription from RNA polymerase II promoter
Edge0008	GO:0043467	4.92881e-05	0.00863237	biological_process		regulation of generation of precursor metabolites and energy
Edge0008	GO:0000429	4.92881e-05	0.00863237	biological_process		carbon catabolite regulation of transcription from RNA polymerase II promoter
Edge0008	GO:0046982	0.000101563	0.0160998	molecular_function		protein heterodimerization activity
Edge0008	GO:1901522	0.000127701	0.0196468	biological_process		positive regulation of transcription from RNA polymerase II promoter involved in cellular response to chemical stimulus
Edge0008	GO:0031670	0.00014189	0.0215599	biological_process		cellular response to nutrient
Edge0008	GO:0090575	0.00014189	0.0215599	cellular_component		RNA polymerase II transcription factor complex
Edge0008	GO:0007584	0.000156826	0.0235839	biological_process		response to nutrient
Edge0008	GO:0044798	0.000156826	0.0235839	cellular_component		nuclear transcription factor complex
Edge0008	GO:0001077	0.000242707	0.0345132	molecular_function		transcriptional activator activity, RNA polymerase II core promoter proximal region sequence-specific binding
Edge0008	GO:0000978	0.000242707	0.0345132	molecular_function		RNA polymerase II core promoter proximal region sequence-specific DNA binding
Edge0008	GO:0005667	0.000242707	0.0345132	cellular_component		transcription factor complex
Edge0008	GO:0001228	0.000324853	0.044301	molecular_function		transcriptional activator activity, RNA polymerase II transcription regulatory region sequence-specific binding
Edge0008	GO:0046983	0.000324853	0.044301	molecular_function		protein dimerization activity
Edge0009	GO:0030686	0.00014189	0.0215599	cellular_component		90S preribosome
Edge0009	GO:0000462	0.000188938	0.0276949	biological_process		maturation of SSU-rRNA from tricistronic rRNA transcript (SSU-rRNA, 5.8S rRNA, LSU-rRNA)
Edge0009	GO:0030490	0.000224037	0.0322023	biological_process		maturation of SSU-rRNA
Edge0010	GO:0030686	1.56209e-06	0.00043003	cellular_component		90S preribosome
Edge0010	GO:0000462	2.42672e-06	0.000632413	biological_process		maturation of SSU-rRNA from tricistronic rRNA transcript (SSU-rRNA, 5.8S rRNA, LSU-rRNA)
Edge0010	GO:0030490	3.15159e-06	0.00080315	biological_process		maturation of SSU-rRNA
Edge0010	GO:0042274	8.19961e-06	0.00185369	biological_process	yeast	ribosomal small subunit biogenesis
Edge0010	GO:0022627	8.96832e-06	0.00201595	cellular_component		cytosolic small ribosomal subunit
Edge0010	GO:0030684	8.96832e-06	0.00201595	cellular_component		preribosome
Edge0010	GO:0015935	1.15595e-05	0.0024964	cellular_component		small ribosomal subunit
Edge0010	GO:0002181	6.86717e-05	0.0114936	biological_process	yeast	cytoplasmic translation
Edge0010	GO:0022626	8.88254e-05	0.0144564	cellular_component		cytosolic ribosome
Edge0011	GO:0030686	1.62519e-08	7.26314e-06	cellular_component		90S preribosome
Edge0011	GO:0000462	2.97028e-08	1.25251e-05	biological_process		maturation of SSU-rRNA from tricistronic rRNA transcript (SSU-rRNA, 5.8S rRNA, LSU-rRNA)
Edge0011	GO:0030490	4.24326e-08	1.74687e-05	biological_process		maturation of SSU-rRNA
Edge0011	GO:0042274	1.55562e-07	5.53579e-05	biological_process	yeast	ribosomal small subunit biogenesis
Edge0011	GO:0022627	1.75634e-07	6.12371e-05	cellular_component		cytosolic small ribosomal subunit
Edge0011	GO:0030684	1.75634e-07	6.12371e-05	cellular_component		preribosome
Edge0011	GO:0015935	2.47602e-07	8.30174e-05	cellular_component		small ribosomal subunit
Edge0011	GO:0002181	2.73174e-06	0.000706385	biological_process	yeast	cytoplasmic translation
Edge0011	GO:0022626	3.85961e-06	0.000972108	cellular_component		cytosolic ribosome
Edge0012	GO:0019843	5.82496e-05	0.010006	molecular_function	generic & yeast	rRNA binding
Edge0013	GO:0019843	3.91893e-07	0.000124661	molecular_function	generic & yeast	rRNA binding
Edge0013	GO:0022625	8.19961e-06	0.00185369	cellular_component		cytosolic large ribosomal subunit
Edge0013	GO:0015934	1.46069e-05	0.00306088	cellular_component		large ribosomal subunit
Edge0013	GO:0002181	6.86717e-05	0.0114936	biological_process	yeast	cytoplasmic translation
Edge0013	GO:0022626	8.88254e-05	0.0144564	cellular_component		cytosolic ribosome
Edge0014	GO:0015181	2.24037e-06	0.000591285	molecular_function		arginine transmembrane transporter activity
Edge0014	GO:0015173	2.24037e-06	0.000591285	molecular_function		aromatic amino acid transmembrane transporter activity
Edge0014	GO:1901474	4.48074e-06	0.00109125	molecular_function		azole transmembrane transporter activity
Edge0014	GO:0015175	4.48074e-06	0.00109125	molecular_function		neutral amino acid transmembrane transporter activity
Edge0014	GO:0045118	7.46789e-06	0.00170801	molecular_function		azole transporter activity
Edge0014	GO:0003333	1.12018e-05	0.00243266	biological_process		amino acid transmembrane transport
Edge0014	GO:0015179	1.56826e-05	0.0032315	molecular_function		L-amino acid transmembrane transporter activity
Edge0014	GO:0008514	2.09101e-05	0.00413295	molecular_function		organic anion transmembrane transporter activity
Edge0014	GO:0015171	2.09101e-05	0.00413295	molecular_function		amino acid transmembrane transporter activity
Edge0014	GO:0015238	2.68844e-05	0.00511886	molecular_function		drug transmembrane transporter activity
Edge0014	GO:0090484	3.36055e-05	0.00621661	molecular_function		drug transporter activity
Edge0014	GO:0006865	4.92881e-05	0.00863237	biological_process	yeast	amino acid transport
Edge0014	GO:0008509	5.82496e-05	0.010006	molecular_function		anion transmembrane transporter activity
Edge0014	GO:0015849	5.82496e-05	0.010006	biological_process		organic acid transport
Edge0014	GO:0046943	6.79578e-05	0.0113934	molecular_function		carboxylic acid transmembrane transporter activity
Edge0015	GO:0005758	0.000127701	0.0196468	cellular_component		mitochondrial intermembrane space
Edge0015	GO:0031970	0.000188938	0.0276949	cellular_component		organelle envelope lumen
Edge0016	GO:0018026	4.48074e-06	0.00109125	biological_process		peptidyl-lysine monomethylation
Edge0016	GO:0016278	4.92881e-05	0.00863237	molecular_function		lysine N-methyltransferase activity
Edge0016	GO:0008276	7.84129e-05	0.0128971	molecular_function		protein methyltransferase activity
Edge0016	GO:0008170	0.000114259	0.0178632	molecular_function		N-methyltransferase activity
Edge0016	GO:0018022	0.000114259	0.0178632	biological_process		peptidyl-lysine methylation
Edge0016	GO:0006479	0.000224037	0.0322023	biological_process		protein methylation
Edge0016	GO:0008757	0.000370407	0.0495283	molecular_function		S-adenosylmethionine-dependent methyltransferase activity
Edge0017	NA
Edge0018	GO:0022625	8.19961e-06	0.00185369	cellular_component		cytosolic large ribosomal subunit
Edge0018	GO:0015934	1.46069e-05	0.00306088	cellular_component		large ribosomal subunit
Edge0018	GO:0002181	6.86717e-05	0.0114936	biological_process	yeast	cytoplasmic translation
Edge0018	GO:0022626	8.88254e-05	0.0144564	cellular_component		cytosolic ribosome
Edge0019	GO:0022625	1.55562e-07	5.53579e-05	cellular_component		cytosolic large ribosomal subunit
Edge0019	GO:0015934	3.39696e-07	0.000109866	cellular_component		large ribosomal subunit
Edge0019	GO:0002181	2.73174e-06	0.000706385	biological_process	yeast	cytoplasmic translation
Edge0019	GO:0022626	3.85961e-06	0.000972108	cellular_component		cytosolic ribosome
Edge0020	GO:0022625	2.85784e-09	1.53708e-06	cellular_component		cytosolic large ribosomal subunit
Edge0020	GO:0015934	7.69672e-09	3.72975e-06	cellular_component		large ribosomal subunit
Edge0020	GO:0002181	1.07061e-07	3.98598e-05	biological_process	yeast	cytoplasmic translation
Edge0020	GO:0022626	1.65446e-07	5.796e-05	cellular_component		cytosolic ribosome
Edge0021	GO:0022625	5.07827e-11	3.79179e-08	cellular_component		cytosolic large ribosomal subunit
Edge0021	GO:0015934	1.69781e-10	1.15401e-07	cellular_component		large ribosomal subunit
Edge0021	GO:0002181	4.13289e-09	2.15957e-06	biological_process	yeast	cytoplasmic translation
Edge0021	GO:0022626	6.99495e-09	3.41091e-06	cellular_component		cytosolic ribosome
Edge0022	GO:0022625	8.71806e-13	8.62837e-10	cellular_component		cytosolic large ribosomal subunit
Edge0022	GO:0015934	3.64336e-12	3.28682e-09	cellular_component		large ribosomal subunit
Edge0022	GO:0002181	1.57105e-10	1.07985e-07	biological_process	yeast	cytoplasmic translation
Edge0022	GO:0022626	2.91635e-10	1.8936e-07	cellular_component		cytosolic ribosome
Edge0023	GO:0022625	1.44409e-14	1.83497e-11	cellular_component		cytosolic large ribosomal subunit
Edge0023	GO:0015934	7.59965e-14	8.70907e-11	cellular_component		large ribosomal subunit
Edge0023	GO:0002181	5.8794e-12	5.17681e-09	biological_process	yeast	cytoplasmic translation
Edge0023	GO:0022626	1.19874e-11	1.01147e-08	cellular_component		cytosolic ribosome
Edge0024	GO:0022625	2.30488e-16	3.68925e-13	cellular_component		cytosolic large ribosomal subunit
Edge0024	GO:0015934	1.53952e-15	2.21969e-12	cellular_component		large ribosomal subunit
Edge0024	GO:0002181	2.16553e-13	2.33188e-10	biological_process	yeast	cytoplasmic translation
Edge0024	GO:0022626	4.85679e-13	5.00359e-10	cellular_component		cytosolic ribosome
Edge0025	GO:0000028	4.92881e-05	0.00863237	biological_process		ribosomal small subunit assembly
Edge0025	GO:0019843	5.82496e-05	0.010006	molecular_function	generic & yeast	rRNA binding
Edge0025	GO:0042255	0.000101563	0.0160998	biological_process	yeast	ribosome assembly
Edge0025	GO:0030686	0.00014189	0.0215599	cellular_component		90S preribosome
Edge0025	GO:0000462	0.000188938	0.0276949	biological_process		maturation of SSU-rRNA from tricistronic rRNA transcript (SSU-rRNA, 5.8S rRNA, LSU-rRNA)
Edge0025	GO:0030490	0.000224037	0.0322023	biological_process		maturation of SSU-rRNA
Edge0026	GO:0031225	0.000242707	0.0345132	cellular_component		anchored component of membrane
Edge0027	GO:0000315	1.56826e-05	0.0032315	cellular_component		organellar large ribosomal subunit
Edge0027	GO:0000313	4.10734e-05	0.00740819	cellular_component		organellar ribosome
Edge0027	GO:0032543	8.96147e-05	0.0144564	biological_process	yeast	mitochondrial translation
Edge0028	GO:0000315	4.79589e-08	1.93227e-05	cellular_component		organellar large ribosomal subunit
Edge0028	GO:0000313	2.26092e-07	7.6454e-05	cellular_component		organellar ribosome
Edge0028	GO:0032543	7.67343e-07	0.000226665	biological_process	yeast	mitochondrial translation
Edge0028	GO:0015934	1.46069e-05	0.00306088	cellular_component		large ribosomal subunit
Edge0029	GO:0000315	1.17402e-10	8.23932e-08	cellular_component		organellar large ribosomal subunit
Edge0029	GO:0000313	1.10694e-09	6.51259e-07	cellular_component		organellar ribosome
Edge0029	GO:0032543	6.10493e-09	3.01063e-06	biological_process	yeast	mitochondrial translation
Edge0029	GO:0015934	3.39696e-07	0.000109866	cellular_component		large ribosomal subunit
Edge0030	GO:0000315	2.15681e-13	2.32445e-10	cellular_component		organellar large ribosomal subunit
Edge0030	GO:0000313	4.74499e-12	4.21552e-09	cellular_component		organellar ribosome
Edge0030	GO:0032543	4.48617e-11	3.40914e-08	biological_process	yeast	mitochondrial translation
Edge0030	GO:0015934	7.69672e-09	3.72975e-06	cellular_component		large ribosomal subunit
Edge0031	GO:0000315	2.64315e-16	4.16884e-13	cellular_component		organellar large ribosomal subunit
Edge0031	GO:0000313	1.74448e-14	2.19173e-11	cellular_component		organellar ribosome
Edge0031	GO:0032543	3.02377e-13	3.19316e-10	biological_process	yeast	mitochondrial translation
Edge0031	GO:0015934	1.69781e-10	1.15401e-07	cellular_component		large ribosomal subunit
Edge0032	GO:0004722	1.56826e-05	0.0032315	molecular_function		protein serine/threonine phosphatase activity
Edge0032	GO:0004721	0.000127701	0.0196468	molecular_function		phosphoprotein phosphatase activity
Edge0032	GO:0006470	0.000127701	0.0196468	biological_process	yeast	protein dephosphorylation
Edge0032	GO:0016311	0.000324853	0.044301	biological_process		dephosphorylation
Edge0033	GO:0005779	7.46789e-06	0.00170802	cellular_component		integral component of peroxisomal membrane
Edge0033	GO:0005778	6.79578e-05	0.0113934	cellular_component		peroxisomal membrane
Edge0033	GO:0044438	0.00014189	0.0215599	cellular_component		microbody part
Edge0033	GO:0007031	0.000262123	0.0368985	biological_process	yeast	peroxisome organization
Edge0033	GO:0005777	0.000324853	0.044301	cellular_component	generic & yeast	peroxisome
Edge0034	GO:0051185	2.24037e-06	0.000591285	molecular_function		coenzyme transporter activity
Edge0034	GO:0051182	1.12018e-05	0.00243266	biological_process		coenzyme transport
Edge0034	GO:0051184	2.09101e-05	0.00413295	molecular_function		cofactor transporter activity
Edge0034	GO:0072348	2.68844e-05	0.00511886	biological_process		sulfur compound transport
Edge0034	GO:0051181	3.36055e-05	0.00621661	biological_process		cofactor transport
Edge0034	GO:0015295	4.10734e-05	0.00740819	molecular_function		solute:proton symporter activity
Edge0034	GO:0015294	5.82496e-05	0.010006	molecular_function		solute:cation symporter activity
Edge0034	GO:0015293	6.79578e-05	0.0113934	molecular_function		symporter activity
Edge0035	GO:0009073	2.24037e-06	0.000591285	biological_process		aromatic amino acid family biosynthetic process
Edge0035	GO:0009072	1.56826e-05	0.0032315	biological_process		aromatic amino acid family metabolic process
Edge0035	GO:0043650	2.68844e-05	0.00511886	biological_process		dicarboxylic acid biosynthetic process
Edge0035	GO:0043648	7.84129e-05	0.0128971	biological_process		dicarboxylic acid metabolic process
Edge0035	GO:0016765	8.96147e-05	0.0144564	molecular_function	generic	transferase activity, transferring alkyl or aryl (other than methyl) groups
Edge0035	GO:0008652	0.000324853	0.044301	biological_process		cellular amino acid biosynthetic process
Edge0036	GO:0016814	2.24037e-06	0.000591285	molecular_function		hydrolase activity, acting on carbon-nitrogen (but not peptide) bonds, in cyclic amidines
Edge0036	GO:0019239	4.48074e-06	0.00109125	molecular_function		deaminase activity
Edge0036	GO:0016810	0.000172508	0.0256273	molecular_function	generic	hydrolase activity, acting on carbon-nitrogen (but not peptide) bonds
Edge0037	GO:0004564	2.24037e-06	0.000591285	molecular_function		beta-fructofuranosidase activity
Edge0037	GO:0005985	4.48074e-06	0.00109125	biological_process		sucrose metabolic process
Edge0037	GO:0090599	4.48074e-06	0.00109125	molecular_function		alpha-glucosidase activity
Edge0037	GO:0000023	4.48074e-06	0.00109125	biological_process		maltose metabolic process
Edge0037	GO:0046352	7.46789e-06	0.00170801	biological_process		disaccharide catabolic process
Edge0037	GO:0009313	1.12018e-05	0.00243266	biological_process		oligosaccharide catabolic process
Edge0037	GO:0005984	4.10734e-05	0.00740819	biological_process		disaccharide metabolic process
Edge0037	GO:0015926	6.79578e-05	0.0113934	molecular_function		glucosidase activity
Edge0037	GO:0044275	0.000101563	0.0160998	biological_process		cellular carbohydrate catabolic process
Edge0037	GO:0009311	0.000101563	0.0160998	biological_process	yeast	oligosaccharide metabolic process
Edge0037	GO:0004553	0.000262123	0.0368985	molecular_function		hydrolase activity, hydrolyzing O-glycosyl compounds
Edge0037	GO:0044724	0.000303196	0.0417829	biological_process		single-organism carbohydrate catabolic process
Edge0037	GO:0016798	0.000370407	0.0495283	molecular_function	generic & yeast	hydrolase activity, acting on glycosyl bonds
Edge0038	GO:0016671	4.48074e-06	0.00109125	molecular_function		oxidoreductase activity, acting on a sulfur group of donors, disulfide as acceptor
Edge0038	GO:0016667	4.92881e-05	0.00863237	molecular_function		oxidoreductase activity, acting on a sulfur group of donors
Edge0039	NA
Edge0040	GO:0019209	2.68844e-05	0.00511886	molecular_function		kinase activator activity
Edge0040	GO:0045860	6.79578e-05	0.0113934	biological_process		positive regulation of protein kinase activity
Edge0040	GO:0033674	8.96147e-05	0.0144564	biological_process		positive regulation of kinase activity
Edge0040	GO:0001934	0.00014189	0.0215599	biological_process		positive regulation of protein phosphorylation
Edge0040	GO:0006414	0.000156826	0.0235839	biological_process	yeast	translational elongation
Edge0040	GO:0042327	0.000188938	0.0276949	biological_process		positive regulation of phosphorylation
Edge0040	GO:0019887	0.000262123	0.0368985	molecular_function		protein kinase regulator activity
Edge0040	GO:0010562	0.000303196	0.0417829	biological_process		positive regulation of phosphorus metabolic process
Edge0040	GO:0031401	0.000303196	0.0417829	biological_process		positive regulation of protein modification process
Edge0040	GO:0045859	0.000347257	0.0467588	biological_process		regulation of protein kinase activity
Edge0041	GO:0019209	1.15101e-07	4.20907e-05	molecular_function		kinase activator activity
Edge0041	GO:0045860	4.98773e-07	0.000153933	biological_process		positive regulation of protein kinase activity
Edge0041	GO:0033674	7.67343e-07	0.000226665	biological_process		positive regulation of kinase activity
Edge0041	GO:0001934	1.56209e-06	0.00043003	biological_process		positive regulation of protein phosphorylation
Edge0041	GO:0006414	1.82244e-06	0.000495963	biological_process	yeast	translational elongation
Edge0041	GO:0042327	2.42672e-06	0.000632413	biological_process		positive regulation of phosphorylation
Edge0041	GO:0019887	4.008e-06	0.00100075	molecular_function		protein kinase regulator activity
Edge0041	GO:0010562	5.00691e-06	0.00120632	biological_process		positive regulation of phosphorus metabolic process
Edge0041	GO:0031401	5.00691e-06	0.00120632	biological_process		positive regulation of protein modification process
Edge0041	GO:0045859	6.1593e-06	0.00145491	biological_process		regulation of protein kinase activity
Edge0041	GO:0043549	7.47611e-06	0.00170802	biological_process		regulation of kinase activity
Edge0041	GO:0022625	8.19961e-06	0.00185369	cellular_component		cytosolic large ribosomal subunit
Edge0041	GO:0051338	1.06469e-05	0.0023513	biological_process		regulation of transferase activity
Edge0041	GO:0001932	1.15595e-05	0.0024964	biological_process		regulation of protein phosphorylation
Edge0041	GO:0015934	1.46069e-05	0.00306088	cellular_component		large ribosomal subunit
Edge0041	GO:0032270	1.57305e-05	0.0032315	biological_process		positive regulation of cellular protein metabolic process
Edge0041	GO:0043085	1.69103e-05	0.00344713	biological_process		positive regulation of catalytic activity
Edge0041	GO:0042325	1.81477e-05	0.00367024	biological_process		regulation of phosphorylation
Edge0041	GO:0044093	2.08005e-05	0.00413295	biological_process		positive regulation of molecular function
Edge0041	GO:0031399	3.02826e-05	0.0057408	biological_process	yeast	regulation of protein modification process
Edge0041	GO:0008047	4.22806e-05	0.00759819	molecular_function		enzyme activator activity
Edge0041	GO:0019220	4.22806e-05	0.00759819	biological_process		regulation of phosphate metabolic process
Edge0041	GO:0002181	6.86717e-05	0.0114936	biological_process	yeast	cytoplasmic translation
Edge0041	GO:0050790	7.83169e-05	0.0128971	biological_process		regulation of catalytic activity
Edge0041	GO:0022626	8.88254e-05	0.0144564	cellular_component		cytosolic ribosome
Edge0041	GO:0065009	9.6329e-05	0.0154454	biological_process		regulation of molecular function
Edge0042	GO:0016423	4.48074e-06	0.00109125	molecular_function		tRNA (guanine) methyltransferase activity
Edge0042	GO:0008175	2.09101e-05	0.00413295	molecular_function		tRNA methyltransferase activity
Edge0042	GO:0008173	3.36055e-05	0.00621661	molecular_function		RNA methyltransferase activity
Edge0042	GO:0001510	4.92881e-05	0.00863237	biological_process		RNA methylation
Edge0042	GO:0006400	0.000324853	0.044301	biological_process		tRNA modification
Edge0042	GO:0008757	0.000370407	0.0495283	molecular_function		S-adenosylmethionine-dependent methyltransferase activity
Edge0043	GO:0061136	1.12018e-05	0.00243266	biological_process		regulation of proteasomal protein catabolic process
Edge0043	GO:0004197	1.56826e-05	0.0032315	molecular_function		cysteine-type endopeptidase activity
Edge0043	GO:0042176	1.56826e-05	0.0032315	biological_process		regulation of protein catabolic process
Edge0043	GO:0004843	2.68844e-05	0.00511886	molecular_function		thiol-dependent ubiquitin-specific protease activity
Edge0043	GO:0030162	2.68844e-05	0.00511886	biological_process		regulation of proteolysis
Edge0043	GO:0019783	3.36055e-05	0.00621661	molecular_function		ubiquitin-like protein-specific protease activity
Edge0043	GO:0016579	4.10734e-05	0.00740819	biological_process		protein deubiquitination
Edge0043	GO:0008234	5.82496e-05	0.010006	molecular_function		cysteine-type peptidase activity
Edge0043	GO:0070646	7.84129e-05	0.0128971	biological_process		protein modification by small protein removal
Edge0043	GO:0031329	0.000156826	0.0235839	biological_process		regulation of cellular catabolic process
Edge0043	GO:0004175	0.000188938	0.0276949	molecular_function		endopeptidase activity
Edge0043	GO:0009894	0.000206114	0.0299106	biological_process		regulation of catabolic process
Edge0044	GO:0000463	1.12018e-05	0.00243266	biological_process		maturation of LSU-rRNA from tricistronic rRNA transcript (SSU-rRNA, 5.8S rRNA, LSU-rRNA)
Edge0044	GO:0000470	2.68844e-05	0.00511886	biological_process		maturation of LSU-rRNA
Edge0044	GO:0030687	5.82496e-05	0.010006	cellular_component		preribosome, large subunit precursor
Edge0044	GO:0042273	8.96147e-05	0.0144564	biological_process	yeast	ribosomal large subunit biogenesis
Edge0045	GO:0030983	7.46789e-06	0.00170802	molecular_function		mismatched DNA binding
Edge0045	GO:0000710	1.12018e-05	0.00243266	biological_process		meiotic mismatch repair
Edge0045	GO:0000795	1.12018e-05	0.00243266	cellular_component		synaptonemal complex
Edge0045	GO:0007129	1.56826e-05	0.0032315	biological_process		synapsis
Edge0045	GO:0006298	3.36055e-05	0.00621661	biological_process		mismatch repair
Edge0045	GO:0045143	3.36055e-05	0.00621661	biological_process		homologous chromosome segregation
Edge0045	GO:1990391	5.82496e-05	0.010006	cellular_component		DNA repair complex
Edge0045	GO:0070192	6.79578e-05	0.0113934	biological_process		chromosome organization involved in meiotic cell cycle
Edge0045	GO:0003684	8.96147e-05	0.0144564	molecular_function		damaged DNA binding
Edge0045	GO:0045132	0.00014189	0.0215599	biological_process		meiotic chromosome segregation
Edge0045	GO:0008094	0.000262123	0.0368985	molecular_function		DNA-dependent ATPase activity
Edge0045	GO:0007131	0.000324853	0.044301	biological_process		reciprocal meiotic recombination
Edge0045	GO:0000794	0.000324853	0.044301	cellular_component		condensed nuclear chromosome
Edge0046	GO:0097042	2.24037e-06	0.000591285	cellular_component		extrinsic component of fungal-type vacuolar membrane
Edge0046	GO:1903432	1.12018e-05	0.00243266	biological_process		regulation of TORC1 signaling
Edge0046	GO:0032008	1.56826e-05	0.0032315	biological_process		positive regulation of TOR signaling
Edge0046	GO:0032006	2.09101e-05	0.00413295	biological_process		regulation of TOR signaling
Edge0046	GO:0031929	4.10734e-05	0.00740819	biological_process		TOR signaling
Edge0046	GO:1902533	8.96147e-05	0.0144564	biological_process		positive regulation of intracellular signal transduction
Edge0046	GO:0009967	0.000101563	0.0160998	biological_process		positive regulation of signal transduction
Edge0046	GO:0031312	0.000101563	0.0160998	cellular_component		extrinsic component of organelle membrane
Edge0046	GO:0010647	0.000114259	0.0178632	biological_process		positive regulation of cell communication
Edge0046	GO:0048584	0.000172508	0.0256273	biological_process		positive regulation of response to stimulus
Edge0047	GO:0031225	0.000242707	0.0345132	cellular_component		anchored component of membrane
Edge0048	GO:0031225	3.56266e-06	0.000900584	cellular_component		anchored component of membrane
Edge0048	GO:0009277	1.25228e-05	0.00267966	cellular_component		fungal-type cell wall
Edge0048	GO:0005618	1.57305e-05	0.0032315	cellular_component	generic & yeast	cell wall
Edge0048	GO:0005576	1.69103e-05	0.00344713	cellular_component	generic & yeast	extracellular region
Edge0049	GO:0031225	5.01477e-08	2.00786e-05	cellular_component		anchored component of membrane
Edge0049	GO:0009277	2.75899e-07	9.1573e-05	cellular_component		fungal-type cell wall
Edge0049	GO:0005618	3.75453e-07	0.000120732	cellular_component	generic & yeast	cell wall
Edge0049	GO:0005576	4.13961e-07	0.000130968	cellular_component	generic & yeast	extracellular region
Edge0050	GO:0005811	0.000127701	0.0196468	cellular_component	generic	lipid particle
Edge0051	GO:0008757	0.000370407	0.0495283	molecular_function		S-adenosylmethionine-dependent methyltransferase activity
Edge0052	GO:0005353	7.46789e-06	0.00170802	molecular_function		fructose transmembrane transporter activity
Edge0052	GO:0005355	1.56826e-05	0.0032315	molecular_function		glucose transmembrane transporter activity
Edge0052	GO:0034219	2.09101e-05	0.00413295	biological_process		carbohydrate transmembrane transport
Edge0052	GO:0046323	2.09101e-05	0.00413295	biological_process		glucose import
Edge0052	GO:0015758	2.68844e-05	0.00511886	biological_process		glucose transport
Edge0052	GO:0015144	3.36055e-05	0.00621661	molecular_function		carbohydrate transmembrane transporter activity
Edge0052	GO:0015295	4.10734e-05	0.00740819	molecular_function		solute:proton symporter activity
Edge0052	GO:0015294	5.82496e-05	0.010006	molecular_function		solute:cation symporter activity
Edge0052	GO:0008643	5.82496e-05	0.010006	biological_process	yeast	carbohydrate transport
Edge0052	GO:0015293	6.79578e-05	0.0113934	molecular_function		symporter activity
Edge0052	GO:0005887	0.000370407	0.0495283	cellular_component		integral component of plasma membrane
Edge0053	GO:0009897	7.46789e-06	0.00170802	cellular_component		external side of plasma membrane
Edge0053	GO:0046658	1.56826e-05	0.0032315	cellular_component		anchored component of plasma membrane
Edge0053	GO:0098552	2.68844e-05	0.00511886	cellular_component		side of membrane
Edge0053	GO:0009986	3.36055e-05	0.00621661	cellular_component		cell surface
Edge0053	GO:0004175	0.000188938	0.0276949	molecular_function		endopeptidase activity
Edge0053	GO:0031225	0.000242707	0.0345132	cellular_component		anchored component of membrane
Edge0054	NA
Edge0055	GO:0018230	2.24037e-06	0.000591285	biological_process		peptidyl-L-cysteine S-palmitoylation
Edge0055	GO:0018198	4.48074e-06	0.00109125	biological_process		peptidyl-cysteine modification
Edge0055	GO:0016417	4.48074e-06	0.00109125	molecular_function		S-acyltransferase activity
Edge0055	GO:0006497	4.92881e-05	0.00863237	biological_process	yeast	protein lipidation
Edge0055	GO:0043543	0.000114259	0.0178632	biological_process	yeast	protein acylation
Edge0055	GO:0006612	0.000172508	0.0256273	biological_process		protein targeting to membrane
Edge0055	GO:0016747	0.000347257	0.0467588	molecular_function		transferase activity, transferring acyl groups other than amino-acyl groups
Edge0056	GO:0000772	2.24037e-06	0.000591285	molecular_function		mating pheromone activity
Edge0056	GO:0000750	3.36055e-05	0.00621661	biological_process		pheromone-dependent signal transduction involved in conjugation with cellular fusion
Edge0056	GO:0007186	4.92881e-05	0.00863237	biological_process		G-protein coupled receptor signaling pathway
Edge0056	GO:0000749	0.000262123	0.0368985	biological_process		response to pheromone involved in conjugation with cellular fusion
Edge0056	GO:0071444	0.000370407	0.0495283	biological_process		cellular response to pheromone
Edge0057	GO:0000772	1.37026e-09	7.85145e-07	molecular_function		mating pheromone activity
Edge0057	GO:0000750	1.64431e-07	5.76594e-05	biological_process		pheromone-dependent signal transduction involved in conjugation with cellular fusion
Edge0057	GO:0007186	3.01456e-07	9.87668e-05	biological_process		G-protein coupled receptor signaling pathway
Edge0057	GO:0000749	4.008e-06	0.00100075	biological_process		response to pheromone involved in conjugation with cellular fusion
Edge0057	GO:0071444	6.79647e-06	0.0015853	biological_process		cellular response to pheromone
Edge0057	GO:0019236	9.78362e-06	0.00217636	biological_process		response to pheromone
Edge0057	GO:0005576	1.69103e-05	0.00344713	cellular_component	generic & yeast	extracellular region
Edge0057	GO:0000747	2.22187e-05	0.00436007	biological_process		conjugation with cellular fusion
Edge0057	GO:0044764	3.20996e-05	0.00605976	biological_process		multi-organism cellular process
Edge0057	GO:0071310	9.25265e-05	0.0149092	biological_process		cellular response to organic substance
Edge0058	GO:0008276	7.84129e-05	0.0128971	molecular_function		protein methyltransferase activity
Edge0058	GO:0008170	0.000114259	0.0178632	molecular_function		N-methyltransferase activity
Edge0058	GO:0006479	0.000224037	0.0322023	biological_process		protein methylation
Edge0058	GO:0008757	0.000370407	0.0495283	molecular_function		S-adenosylmethionine-dependent methyltransferase activity
Edge0059	GO:0030687	5.82496e-05	0.010006	cellular_component		preribosome, large subunit precursor
Edge0060	GO:0006882	1.56826e-05	0.0032315	biological_process		cellular zinc ion homeostasis
Edge0060	GO:0072503	6.79578e-05	0.0113934	biological_process		cellular divalent inorganic cation homeostasis
Edge0060	GO:0072507	7.84129e-05	0.0128971	biological_process		divalent inorganic cation homeostasis
Edge0060	GO:0046916	0.000206114	0.0299106	biological_process		cellular transition metal ion homeostasis
Edge0060	GO:0055076	0.000303196	0.0417829	biological_process		transition metal ion homeostasis
Edge0061	GO:0006556	2.24037e-06	0.000591285	biological_process		S-adenosylmethionine biosynthetic process
Edge0061	GO:0046500	4.48074e-06	0.00109125	biological_process		S-adenosylmethionine metabolic process
Edge0061	GO:0006730	7.46789e-06	0.00170801	biological_process		one-carbon metabolic process
Edge0061	GO:0006555	6.79578e-05	0.0113934	biological_process		methionine metabolic process
Edge0061	GO:0016765	8.96147e-05	0.0144564	molecular_function	generic	transferase activity, transferring alkyl or aryl (other than methyl) groups
Edge0061	GO:0044272	0.000101563	0.0160998	biological_process		sulfur compound biosynthetic process
Edge0061	GO:0009066	0.000127701	0.0196468	biological_process		aspartate family amino acid metabolic process
Edge0061	GO:0010494	0.000262123	0.0368985	cellular_component		cytoplasmic stress granule
Edge0061	GO:0009108	0.000347257	0.0467588	biological_process		coenzyme biosynthetic process
Edge0062	NA
Edge0063	GO:0030437	9.78362e-06	0.00217636	biological_process		ascospore formation
Edge0063	GO:0034293	1.46069e-05	0.00306088	biological_process		sexual sporulation
Edge0063	GO:0022413	3.79835e-05	0.00695239	biological_process		reproductive process in single-celled organism
Edge0063	GO:0030435	4.68901e-05	0.00833792	biological_process		sporulation resulting in formation of a cellular spore
Edge0063	GO:0003006	4.93155e-05	0.00863237	biological_process		developmental process involved in reproduction
Edge0063	GO:0048646	5.44142e-05	0.00946426	biological_process	generic	anatomical structure formation involved in morphogenesis
Edge0063	GO:0032505	9.6329e-05	0.0154454	biological_process		reproduction of a single-celled organism
Edge0064	GO:0006312	0.000188938	0.0276949	biological_process		mitotic recombination
Edge0065	GO:0051087	3.36055e-05	0.00621661	molecular_function		chaperone binding
Edge0065	GO:0042026	4.92881e-05	0.00863237	biological_process		protein refolding
Edge0065	GO:0051082	0.000303196	0.0417829	molecular_function	generic & yeast	unfolded protein binding
Edge0066	GO:0005981	2.24037e-06	0.000591285	biological_process		regulation of glycogen catabolic process
Edge0066	GO:0005979	4.48074e-06	0.00109125	biological_process		regulation of glycogen biosynthetic process
Edge0066	GO:0005980	7.46789e-06	0.00170801	biological_process		glycogen catabolic process
Edge0066	GO:0070873	7.46789e-06	0.00170801	biological_process		regulation of glycogen metabolic process
Edge0066	GO:0010962	7.46789e-06	0.00170801	biological_process		regulation of glucan biosynthetic process
Edge0066	GO:0043471	1.12018e-05	0.00243266	biological_process		regulation of cellular carbohydrate catabolic process
Edge0066	GO:0019901	1.12018e-05	0.00243266	molecular_function		protein kinase binding
Edge0066	GO:0032881	2.09101e-05	0.00413295	biological_process		regulation of polysaccharide metabolic process
Edge0066	GO:0019900	2.09101e-05	0.00413295	molecular_function		kinase binding
Edge0066	GO:0009251	2.68844e-05	0.00511886	biological_process		glucan catabolic process
Edge0066	GO:0043470	2.68844e-05	0.00511886	biological_process		regulation of carbohydrate catabolic process
Edge0066	GO:0000307	2.68844e-05	0.00511886	cellular_component		cyclin-dependent protein kinase holoenzyme complex
Edge0066	GO:0044247	3.36055e-05	0.00621661	biological_process		cellular polysaccharide catabolic process
Edge0066	GO:0005978	3.36055e-05	0.00621661	biological_process		glycogen biosynthetic process
Edge0066	GO:0010906	3.36055e-05	0.00621661	biological_process		regulation of glucose metabolic process
Edge0066	GO:0043467	4.92881e-05	0.00863237	biological_process		regulation of generation of precursor metabolites and energy
Edge0066	GO:0043255	4.92881e-05	0.00863237	biological_process		regulation of carbohydrate biosynthetic process
Edge0066	GO:0000079	5.82496e-05	0.010006	biological_process		regulation of cyclin-dependent protein serine/threonine kinase activity
Edge0066	GO:0016538	5.82496e-05	0.010006	molecular_function		cyclin-dependent protein serine/threonine kinase regulator activity
Edge0066	GO:1902554	5.82496e-05	0.010006	cellular_component		serine/threonine protein kinase complex
Edge0066	GO:0005977	6.79578e-05	0.0113934	biological_process		glycogen metabolic process
Edge0066	GO:0000272	7.84129e-05	0.0128971	biological_process		polysaccharide catabolic process
Edge0066	GO:0006112	7.84129e-05	0.0128971	biological_process		energy reserve metabolic process
Edge0066	GO:0009250	7.84129e-05	0.0128971	biological_process		glucan biosynthetic process
Edge0066	GO:0010675	8.96147e-05	0.0144564	biological_process		regulation of cellular carbohydrate metabolic process
Edge0066	GO:1902911	8.96147e-05	0.0144564	cellular_component		protein kinase complex
Edge0066	GO:0044275	0.000101563	0.0160998	biological_process		cellular carbohydrate catabolic process
Edge0066	GO:0006109	0.000127701	0.0196468	biological_process		regulation of carbohydrate metabolic process
Edge0066	GO:0033692	0.00014189	0.0215599	biological_process		cellular polysaccharide biosynthetic process
Edge0066	GO:0031329	0.000156826	0.0235839	biological_process		regulation of cellular catabolic process
Edge0066	GO:0071900	0.000172508	0.0256273	biological_process		regulation of protein serine/threonine kinase activity
Edge0066	GO:0006006	0.000172508	0.0256273	biological_process		glucose metabolic process
Edge0066	GO:0006073	0.000188938	0.0276949	biological_process		cellular glucan metabolic process
Edge0066	GO:0009894	0.000206114	0.0299106	biological_process		regulation of catabolic process
Edge0066	GO:0019887	0.000262123	0.0368985	molecular_function		protein kinase regulator activity
Edge0066	GO:0019318	0.000262123	0.0368985	biological_process		hexose metabolic process
Edge0066	GO:0034637	0.000282286	0.0393594	biological_process		cellular carbohydrate biosynthetic process
Edge0066	GO:0044264	0.000303196	0.0417829	biological_process		cellular polysaccharide metabolic process
Edge0066	GO:0044724	0.000303196	0.0417829	biological_process		single-organism carbohydrate catabolic process
Edge0066	GO:0045859	0.000347257	0.0467588	biological_process		regulation of protein kinase activity
Edge0066	GO:0005996	0.000370407	0.0495283	biological_process		monosaccharide metabolic process
Edge0067	GO:0046173	1.56826e-05	0.0032315	biological_process		polyol biosynthetic process
Edge0067	GO:0006071	2.09101e-05	0.00413295	biological_process		glycerol metabolic process
Edge0067	GO:0019751	5.82496e-05	0.010006	biological_process		polyol metabolic process
Edge0067	GO:0046165	0.000114259	0.0178632	biological_process		alcohol biosynthetic process
Edge0067	GO:1901617	0.000188938	0.0276949	biological_process		organic hydroxy compound biosynthetic process
Edge0067	GO:0034637	0.000282286	0.0393594	biological_process		cellular carbohydrate biosynthetic process
Edge0067	GO:0006066	0.000324853	0.044301	biological_process		alcohol metabolic process
Edge0068	NA
Edge0069	GO:0000981	4.45456e-05	0.00798788	molecular_function		RNA polymerase II transcription factor activity, sequence-specific DNA binding
Edge0070	GO:0006797	2.24037e-06	0.000591285	biological_process		polyphosphate metabolic process
Edge0070	GO:0042144	7.84129e-05	0.0128971	biological_process		vacuole fusion, non-autophagic
Edge0070	GO:0097576	8.96147e-05	0.0144564	biological_process		vacuole fusion
Edge0070	GO:0016237	0.000172508	0.0256273	biological_process		lysosomal microautophagy
Edge0070	GO:0044801	0.000188938	0.0276949	biological_process		single-organism membrane fusion
Edge0070	GO:0061025	0.000224037	0.0322023	biological_process	yeast	membrane fusion
Edge0070	GO:0048284	0.000347257	0.0467588	biological_process	yeast	organelle fusion
Edge0071	GO:0006081	1.56826e-05	0.0032315	biological_process		cellular aldehyde metabolic process
Edge0071	GO:0016616	0.00014189	0.0215599	molecular_function		oxidoreductase activity, acting on the CH-OH group of donors, NAD or NADP as acceptor
Edge0071	GO:0016614	0.000172508	0.0256273	molecular_function		oxidoreductase activity, acting on CH-OH group of donors
Edge0072	GO:0044284	2.24037e-06	0.000591285	cellular_component		mitochondrial crista junction
Edge0072	GO:0042407	7.46789e-06	0.00170801	biological_process		cristae formation
Edge0072	GO:0007007	2.09101e-05	0.00413295	biological_process		inner mitochondrial membrane organization
Edge0072	GO:0031305	4.92881e-05	0.00863237	cellular_component		integral component of mitochondrial inner membrane
Edge0072	GO:0007006	6.79578e-05	0.0113934	biological_process		mitochondrial membrane organization
Edge0072	GO:0098800	0.000127701	0.0196468	cellular_component		inner mitochondrial membrane protein complex
Edge0072	GO:0032592	0.000156826	0.0235839	cellular_component		integral component of mitochondrial membrane
Edge0072	GO:0098798	0.000303196	0.0417829	cellular_component		mitochondrial protein complex
Edge0073	NA
Edge0074	GO:0006888	0.000242707	0.0345132	biological_process		ER to Golgi vesicle-mediated transport
Edge0075	GO:0005956	4.48074e-06	0.00109125	cellular_component		protein kinase CK2 complex
Edge0075	GO:0006359	7.46789e-06	0.00170802	biological_process		regulation of transcription from RNA polymerase III promoter
Edge0075	GO:0030291	1.12018e-05	0.00243266	molecular_function		protein serine/threonine kinase inhibitor activity
Edge0075	GO:0044452	1.12018e-05	0.00243266	cellular_component		nucleolar part
Edge0075	GO:0006383	1.56826e-05	0.0032315	biological_process	yeast	transcription from RNA polymerase III promoter
Edge0075	GO:0018105	6.79578e-05	0.0113934	biological_process		peptidyl-serine phosphorylation
Edge0075	GO:0006356	0.000101563	0.0160998	biological_process		regulation of transcription from RNA polymerase I promoter
Edge0075	GO:0006360	0.00014189	0.0215599	biological_process	yeast	transcription from RNA polymerase I promoter
Edge0075	GO:0030686	0.00014189	0.0215599	cellular_component		90S preribosome
Edge0075	GO:0019887	0.000262123	0.0368985	molecular_function		protein kinase regulator activity
Edge0076	GO:0016560	4.48074e-06	0.00109125	biological_process		protein import into peroxisome matrix, docking
Edge0076	GO:1990429	2.09101e-05	0.00413295	cellular_component		peroxisomal importomer complex
Edge0076	GO:0016558	3.36055e-05	0.00621661	biological_process		protein import into peroxisome matrix
Edge0076	GO:0022406	4.92881e-05	0.00863237	biological_process		membrane docking
Edge0076	GO:1990351	5.82496e-05	0.010006	cellular_component		transporter complex
Edge0076	GO:0005778	6.79578e-05	0.0113934	cellular_component		peroxisomal membrane
Edge0076	GO:0044743	6.79578e-05	0.0113934	biological_process		intracellular protein transmembrane import
Edge0076	GO:0065002	0.000114259	0.0178632	biological_process		intracellular protein transmembrane transport
Edge0076	GO:0044438	0.00014189	0.0215599	cellular_component		microbody part
Edge0076	GO:0030674	0.000156826	0.0235839	molecular_function	generic & yeast	protein binding, bridging
Edge0076	GO:0060090	0.000188938	0.0276949	molecular_function		binding, bridging
Edge0076	GO:0007031	0.000262123	0.0368985	biological_process	yeast	peroxisome organization
Edge0076	GO:0005777	0.000324853	0.044301	cellular_component	generic & yeast	peroxisome
Edge0077	GO:0043328	1.56826e-05	0.0032315	biological_process		protein targeting to vacuole involved in ubiquitin-dependent protein catabolic process via the multivesicular body sorting pathway
Edge0077	GO:0043162	2.68844e-05	0.00511886	biological_process		ubiquitin-dependent protein catabolic process via the multivesicular body sorting pathway
Edge0077	GO:0032511	8.96147e-05	0.0144564	biological_process		late endosome to vacuole transport via multivesicular body sorting pathway
Edge0077	GO:0032509	0.000114259	0.0178632	biological_process		endosome transport via multivesicular body sorting pathway
Edge0077	GO:0045324	0.000156826	0.0235839	biological_process		late endosome to vacuole transport
Edge0078	NA
Edge0079	GO:0022627	8.96832e-06	0.00201594	cellular_component		cytosolic small ribosomal subunit
Edge0079	GO:0015935	1.15595e-05	0.0024964	cellular_component		small ribosomal subunit
Edge0079	GO:0002181	6.86717e-05	0.0114936	biological_process	yeast	cytoplasmic translation
Edge0079	GO:0022626	8.88254e-05	0.0144564	cellular_component		cytosolic ribosome
Edge0080	GO:0006450	1.12018e-05	0.00243266	biological_process		regulation of translational fidelity
Edge0080	GO:0006448	2.09101e-05	0.00413295	biological_process		regulation of translational elongation
Edge0080	GO:0006414	0.000156826	0.0235839	biological_process	yeast	translational elongation
Edge0080	GO:0000462	0.000188938	0.0276949	biological_process		maturation of SSU-rRNA from tricistronic rRNA transcript (SSU-rRNA, 5.8S rRNA, LSU-rRNA)
Edge0080	GO:0030490	0.000224037	0.0322023	biological_process		maturation of SSU-rRNA
Edge0081	GO:0007275	2.24037e-06	0.000591285	biological_process		multicellular organism development
Edge0081	GO:0004169	4.48074e-06	0.00109125	molecular_function		dolichyl-phosphate-mannose-protein mannosyltransferase activity
Edge0081	GO:0035268	7.46789e-06	0.00170801	biological_process		protein mannosylation
Edge0081	GO:0031501	7.46789e-06	0.00170801	cellular_component		mannosyltransferase complex
Edge0081	GO:0097502	1.56826e-05	0.0032315	biological_process		mannosylation
Edge0081	GO:0006493	2.09101e-05	0.00413295	biological_process		protein O-linked glycosylation
Edge0081	GO:0000032	2.09101e-05	0.00413295	biological_process		cell wall mannoprotein biosynthetic process
Edge0081	GO:0030968	4.92881e-05	0.00863237	biological_process		endoplasmic reticulum unfolded protein response
Edge0081	GO:0000030	5.82496e-05	0.010006	molecular_function		mannosyltransferase activity
Edge0081	GO:0044038	7.84129e-05	0.0128971	biological_process		cell wall macromolecule biosynthetic process
Edge0081	GO:0006986	8.96147e-05	0.0144564	biological_process		response to unfolded protein
Edge0081	GO:0080135	0.000101563	0.0160998	biological_process		regulation of cellular response to stress
Edge0081	GO:0035967	0.000114259	0.0178632	biological_process		cellular response to topologically incorrect protein
Edge0081	GO:0044036	0.000114259	0.0178632	biological_process		cell wall macromolecule metabolic process
Edge0081	GO:0080134	0.00014189	0.0215599	biological_process		regulation of response to stress
Edge0081	GO:0035966	0.000172508	0.0256273	biological_process		response to topologically incorrect protein
Edge0081	GO:0016758	0.000224037	0.0322023	molecular_function		transferase activity, transferring hexosyl groups
Edge0081	GO:0006486	0.000262123	0.0368985	biological_process	yeast	protein glycosylation
Edge0081	GO:0070085	0.000282286	0.0393594	biological_process		glycosylation
Edge0081	GO:0009101	0.000282286	0.0393594	biological_process		glycoprotein biosynthetic process
Edge0082	NA
Edge0083	GO:0030276	2.09101e-05	0.00413295	molecular_function		clathrin binding
Edge0083	GO:0030136	0.00014189	0.0215599	cellular_component		clathrin-coated vesicle
Edge0083	GO:0005628	0.000172508	0.0256273	cellular_component		prospore membrane
Edge0083	GO:0030479	0.000188938	0.0276949	cellular_component		actin cortical patch
Edge0083	GO:0035091	0.000242707	0.0345132	molecular_function		phosphatidylinositol binding
Edge0083	GO:0030863	0.000324853	0.044301	cellular_component		cortical cytoskeleton
Edge0083	GO:0005543	0.000347257	0.0467588	molecular_function		phospholipid binding
Edge0084	NA
Edge0085	GO:0000470	2.68844e-05	0.00511886	biological_process		maturation of LSU-rRNA
Edge0085	GO:0042273	8.96147e-05	0.0144564	biological_process	yeast	ribosomal large subunit biogenesis
Edge0086	GO:0015146	2.24037e-06	0.000591285	molecular_function		pentose transmembrane transporter activity
Edge0086	GO:0005353	7.46789e-06	0.00170801	molecular_function		fructose transmembrane transporter activity
Edge0086	GO:0005355	1.56826e-05	0.0032315	molecular_function		glucose transmembrane transporter activity
Edge0086	GO:0034219	2.09101e-05	0.00413295	biological_process		carbohydrate transmembrane transport
Edge0086	GO:0046323	2.09101e-05	0.00413295	biological_process		glucose import
Edge0086	GO:0015758	2.68844e-05	0.00511886	biological_process		glucose transport
Edge0086	GO:0015144	3.36055e-05	0.00621661	molecular_function		carbohydrate transmembrane transporter activity
Edge0086	GO:0015295	4.10734e-05	0.00740819	molecular_function		solute:proton symporter activity
Edge0086	GO:0015294	5.82496e-05	0.010006	molecular_function		solute:cation symporter activity
Edge0086	GO:0008643	5.82496e-05	0.010006	biological_process	yeast	carbohydrate transport
Edge0086	GO:0015293	6.79578e-05	0.0113934	molecular_function		symporter activity
Edge0086	GO:0005887	0.000370407	0.0495283	cellular_component		integral component of plasma membrane
Edge0087	GO:0015146	1.37026e-09	7.85145e-07	molecular_function		pentose transmembrane transporter activity
Edge0087	GO:0005353	1.37025e-08	6.23444e-06	molecular_function		fructose transmembrane transporter activity
Edge0087	GO:0005355	4.79589e-08	1.93227e-05	molecular_function		glucose transmembrane transporter activity
Edge0087	GO:0034219	7.67343e-08	2.9439e-05	biological_process		carbohydrate transmembrane transport
Edge0087	GO:0046323	7.67343e-08	2.9439e-05	biological_process		glucose import
Edge0087	GO:0015758	1.15101e-07	4.20907e-05	biological_process		glucose transport
Edge0087	GO:0015144	1.64431e-07	5.76594e-05	molecular_function		carbohydrate transmembrane transporter activity
Edge0087	GO:0015295	2.26092e-07	7.6454e-05	molecular_function		solute:proton symporter activity
Edge0087	GO:0015294	3.91893e-07	0.000124661	molecular_function		solute:cation symporter activity
Edge0087	GO:0008643	3.91893e-07	0.000124661	biological_process	yeast	carbohydrate transport
Edge0087	GO:0015293	4.98773e-07	0.000153933	molecular_function		symporter activity
Edge0087	GO:0005887	6.79647e-06	0.0015853	cellular_component		integral component of plasma membrane
Edge0087	GO:0015291	7.47611e-06	0.00170802	molecular_function		secondary active transmembrane transporter activity
Edge0087	GO:0031226	1.46069e-05	0.00306088	cellular_component		intrinsic component of plasma membrane
Edge0087	GO:0008324	1.69103e-05	0.00344713	molecular_function		cation transmembrane transporter activity
Edge0087	GO:0022804	2.08005e-05	0.00413295	molecular_function		active transmembrane transporter activity
Edge0087	GO:0044459	3.59487e-05	0.00660016	cellular_component		plasma membrane part
Edge0088	GO:0019843	5.82496e-05	0.010006	molecular_function	generic & yeast	rRNA binding
Edge0088	GO:0030686	0.00014189	0.0215599	cellular_component		90S preribosome
Edge0089	GO:0030246	3.36055e-05	0.00621661	molecular_function		carbohydrate binding
Edge0089	GO:0016853	0.000262123	0.0368985	molecular_function	generic & yeast	isomerase activity
Edge0090	NA
Edge0091	GO:0017069	2.24037e-06	0.000591285	molecular_function		snRNA binding
Edge0091	GO:0071004	2.24037e-06	0.000591285	cellular_component		U2-type prespliceosome
Edge0091	GO:0005686	4.48074e-06	0.00109125	cellular_component		U2 snRNP
Edge0091	GO:0097525	1.12018e-05	0.00243266	cellular_component		spliceosomal snRNP complex
Edge0091	GO:0005684	1.56826e-05	0.0032315	cellular_component		U2-type spliceosomal complex
Edge0091	GO:0030532	1.56826e-05	0.0032315	cellular_component		small nuclear ribonucleoprotein complex
Edge0091	GO:0005681	4.92881e-05	0.00863237	cellular_component		spliceosomal complex
Edge0091	GO:0000398	8.96147e-05	0.0144564	biological_process		mRNA splicing, via spliceosome
Edge0091	GO:0000375	0.000114259	0.0178632	biological_process		RNA splicing, via transesterification reactions
Edge0091	GO:0008380	0.000188938	0.0276949	biological_process	yeast	RNA splicing
Edge0092	NA
Edge0093	GO:0034044	4.48074e-06	0.00109125	cellular_component		exomer complex
Edge0093	GO:0034221	7.46789e-06	0.00170802	biological_process		fungal-type cell wall chitin biosynthetic process
Edge0093	GO:0051278	1.56826e-05	0.0032315	biological_process		fungal-type cell wall polysaccharide biosynthetic process
Edge0093	GO:0006893	1.56826e-05	0.0032315	biological_process		Golgi to plasma membrane transport
Edge0093	GO:0030140	2.09101e-05	0.00413295	cellular_component		trans-Golgi network transport vesicle
Edge0093	GO:0006037	2.09101e-05	0.00413295	biological_process		cell wall chitin metabolic process
Edge0093	GO:0006023	2.09101e-05	0.00413295	biological_process		aminoglycan biosynthetic process
Edge0093	GO:0010383	3.36055e-05	0.00621661	biological_process		cell wall polysaccharide metabolic process
Edge0093	GO:0006022	4.92881e-05	0.00863237	biological_process		aminoglycan metabolic process
Edge0093	GO:0005798	7.84129e-05	0.0128971	cellular_component		Golgi-associated vesicle
Edge0093	GO:0044038	7.84129e-05	0.0128971	biological_process		cell wall macromolecule biosynthetic process
Edge0093	GO:0044036	0.000114259	0.0178632	biological_process		cell wall macromolecule metabolic process
Edge0093	GO:0030136	0.00014189	0.0215599	cellular_component		clathrin-coated vesicle
Edge0093	GO:0033692	0.00014189	0.0215599	biological_process		cellular polysaccharide biosynthetic process
Edge0093	GO:0030133	0.000188938	0.0276949	cellular_component		transport vesicle
Edge0093	GO:0044433	0.000206114	0.0299106	cellular_component		cytoplasmic vesicle part
Edge0093	GO:0034637	0.000282286	0.0393594	biological_process		cellular carbohydrate biosynthetic process
Edge0093	GO:0009272	0.000282286	0.0393594	biological_process		fungal-type cell wall biogenesis
Edge0093	GO:0006892	0.000303196	0.0417829	biological_process		post-Golgi vesicle-mediated transport
Edge0093	GO:0044264	0.000303196	0.0417829	biological_process		cellular polysaccharide metabolic process
Edge0094	GO:0034044	5.48102e-09	2.74456e-06	cellular_component		exomer complex
Edge0094	GO:0034221	1.37025e-08	6.23444e-06	biological_process		fungal-type cell wall chitin biosynthetic process
Edge0094	GO:0051278	4.79589e-08	1.93227e-05	biological_process		fungal-type cell wall polysaccharide biosynthetic process
Edge0094	GO:0006893	4.79589e-08	1.93227e-05	biological_process		Golgi to plasma membrane transport
Edge0094	GO:0030140	7.67343e-08	2.9439e-05	cellular_component		trans-Golgi network transport vesicle
Edge0094	GO:0006037	7.67343e-08	2.9439e-05	biological_process		cell wall chitin metabolic process
Edge0094	GO:0006023	7.67343e-08	2.9439e-05	biological_process		aminoglycan biosynthetic process
Edge0094	GO:0010383	1.64431e-07	5.76594e-05	biological_process		cell wall polysaccharide metabolic process
Edge0094	GO:0006022	3.01456e-07	9.87668e-05	biological_process		aminoglycan metabolic process
Edge0094	GO:0005798	6.23466e-07	0.000188057	cellular_component		Golgi-associated vesicle
Edge0094	GO:0044038	6.23466e-07	0.000188057	biological_process		cell wall macromolecule biosynthetic process
Edge0094	GO:0044036	1.11813e-06	0.000320018	biological_process		cell wall macromolecule metabolic process
Edge0094	GO:0030136	1.56209e-06	0.00043003	cellular_component		clathrin-coated vesicle
Edge0094	GO:0033692	1.56209e-06	0.00043003	biological_process		cellular polysaccharide biosynthetic process
Edge0094	GO:0030133	2.42672e-06	0.000632413	cellular_component		transport vesicle
Edge0094	GO:0044433	2.7734e-06	0.000713924	cellular_component		cytoplasmic vesicle part
Edge0094	GO:0034637	4.48896e-06	0.00109125	biological_process		cellular carbohydrate biosynthetic process
Edge0094	GO:0009272	4.48896e-06	0.00109125	biological_process		fungal-type cell wall biogenesis
Edge0094	GO:0006892	5.00691e-06	0.00120632	biological_process		post-Golgi vesicle-mediated transport
Edge0094	GO:0044264	5.00691e-06	0.00120632	biological_process		cellular polysaccharide metabolic process
Edge0094	GO:0016051	8.96832e-06	0.00201594	biological_process		carbohydrate biosynthetic process
Edge0094	GO:0042546	9.78362e-06	0.00217636	biological_process		cell wall biogenesis
Edge0094	GO:0030135	1.06469e-05	0.0023513	cellular_component		coated vesicle
Edge0094	GO:0005976	1.15595e-05	0.0024964	biological_process		polysaccharide metabolic process
Edge0094	GO:0016023	2.6857e-05	0.00511886	cellular_component	generic & yeast	cytoplasmic, membrane-bounded vesicle
Edge0094	GO:0048193	5.18231e-05	0.00904358	biological_process	yeast	Golgi vesicle transport
Edge0094	GO:0044262	6.56421e-05	0.0111662	biological_process		cellular carbohydrate metabolic process
Edge0094	GO:0071852	6.86717e-05	0.0114936	biological_process		fungal-type cell wall organization or biogenesis
Edge0095	GO:0000461	4.48074e-06	0.00109125	biological_process		endonucleolytic cleavage to generate mature 3'-end of SSU-rRNA from (SSU-rRNA, 5.8S rRNA, LSU-rRNA)
Edge0095	GO:0031125	1.12018e-05	0.00243266	biological_process		rRNA 3'-end processing
Edge0095	GO:0000447	1.12018e-05	0.00243266	biological_process		endonucleolytic cleavage in ITS1 to separate SSU-rRNA from 5.8S rRNA and LSU-rRNA from tricistronic rRNA transcript (SSU-rRNA, 5.8S rRNA, LSU-rRNA)
Edge0095	GO:0043628	2.09101e-05	0.00413295	biological_process		ncRNA 3'-end processing
Edge0095	GO:0000478	2.68844e-05	0.00511886	biological_process		endonucleolytic cleavage involved in rRNA processing
Edge0095	GO:0000460	3.36055e-05	0.00621661	biological_process		maturation of 5.8S rRNA
Edge0095	GO:0000469	4.10734e-05	0.00740819	biological_process		cleavage involved in rRNA processing
Edge0095	GO:0000462	0.000188938	0.0276949	biological_process		maturation of SSU-rRNA from tricistronic rRNA transcript (SSU-rRNA, 5.8S rRNA, LSU-rRNA)
Edge0095	GO:0030490	0.000224037	0.0322023	biological_process		maturation of SSU-rRNA
Edge0095	GO:0090305	0.000242707	0.0345132	biological_process		nucleic acid phosphodiester bond hydrolysis
Edge0096	GO:0035251	1.56826e-05	0.0032315	molecular_function		UDP-glucosyltransferase activity
Edge0096	GO:0046527	2.09101e-05	0.00413295	molecular_function		glucosyltransferase activity
Edge0096	GO:0008194	2.68844e-05	0.00511886	molecular_function		UDP-glycosyltransferase activity
Edge0096	GO:0005978	3.36055e-05	0.00621661	biological_process		glycogen biosynthetic process
Edge0096	GO:0005977	6.79578e-05	0.0113934	biological_process		glycogen metabolic process
Edge0096	GO:0006112	7.84129e-05	0.0128971	biological_process		energy reserve metabolic process
Edge0096	GO:0009250	7.84129e-05	0.0128971	biological_process		glucan biosynthetic process
Edge0096	GO:0033692	0.00014189	0.0215599	biological_process		cellular polysaccharide biosynthetic process
Edge0096	GO:0006073	0.000188938	0.0276949	biological_process		cellular glucan metabolic process
Edge0096	GO:0016758	0.000224037	0.0322023	molecular_function		transferase activity, transferring hexosyl groups
Edge0096	GO:0034637	0.000282286	0.0393594	biological_process		cellular carbohydrate biosynthetic process
Edge0096	GO:0044264	0.000303196	0.0417829	biological_process		cellular polysaccharide metabolic process
Edge0097	GO:0000002	4.10734e-05	0.00740819	biological_process		mitochondrial genome maintenance
Edge0098	GO:0000422	0.000114259	0.0178632	biological_process		mitophagy
Edge0098	GO:1903008	0.000156826	0.0235839	biological_process		organelle disassembly
Edge0099	GO:0071472	2.09101e-05	0.00413295	biological_process		cellular response to salt stress
Edge0099	GO:0009651	0.000127701	0.0196468	biological_process		response to salt stress
Edge0099	GO:0004721	0.000127701	0.0196468	molecular_function		phosphoprotein phosphatase activity
Edge0099	GO:0071470	0.000172508	0.0256273	biological_process		cellular response to osmotic stress
Edge0099	GO:0071214	0.000347257	0.0467588	biological_process		cellular response to abiotic stimulus
Edge0100	GO:0005372	2.24037e-06	0.000591285	molecular_function		water transmembrane transporter activity
Edge0100	GO:0006884	4.48074e-06	0.00109125	biological_process		cell volume homeostasis
Edge0100	GO:0022838	1.56826e-05	0.0032315	molecular_function		substrate-specific channel activity
Edge0100	GO:0015267	2.09101e-05	0.00413295	molecular_function		channel activity
Edge0100	GO:0015144	3.36055e-05	0.00621661	molecular_function		carbohydrate transmembrane transporter activity
Edge0100	GO:0008361	0.000156826	0.0235839	biological_process		regulation of cell size
Edge0100	GO:0032535	0.000303196	0.0417829	biological_process		regulation of cellular component size
Edge0100	GO:0034220	0.000324853	0.044301	biological_process		ion transmembrane transport
Edge0100	GO:0005887	0.000370407	0.0495283	cellular_component		integral component of plasma membrane
Edge0101	GO:0001085	0.000114259	0.0178632	molecular_function		RNA polymerase II transcription factor binding
Edge0101	GO:0005667	0.000242707	0.0345132	cellular_component		transcription factor complex
Edge0101	GO:0008134	0.000262123	0.0368985	molecular_function	generic & yeast	transcription factor binding
Edge0101	GO:0001228	0.000324853	0.044301	molecular_function		transcriptional activator activity, RNA polymerase II transcription regulatory region sequence-specific binding
Edge0102	GO:0006407	3.36055e-05	0.00621661	biological_process		rRNA export from nucleus
Edge0102	GO:0031331	4.92881e-05	0.00863237	biological_process		positive regulation of cellular catabolic process
Edge0102	GO:0071428	7.84129e-05	0.0128971	biological_process		rRNA-containing ribonucleoprotein complex export from nucleus
Edge0102	GO:0000288	8.96147e-05	0.0144564	biological_process		nuclear-transcribed mRNA catabolic process, deadenylation-dependent decay
Edge0102	GO:0031329	0.000156826	0.0235839	biological_process		regulation of cellular catabolic process
Edge0102	GO:0009894	0.000206114	0.0299106	biological_process		regulation of catabolic process
Edge0102	GO:0006405	0.000370407	0.0495283	biological_process		RNA export from nucleus
Edge0103	GO:0090305	0.000242707	0.0345132	biological_process		nucleic acid phosphodiester bond hydrolysis
Edge0103	GO:0007131	0.000324853	0.044301	biological_process		reciprocal meiotic recombination
Edge0103	GO:0000794	0.000324853	0.044301	cellular_component		condensed nuclear chromosome
Edge0104	GO:0033588	7.46789e-06	0.00170802	cellular_component		Elongator holoenzyme complex
Edge0104	GO:0002098	4.10734e-05	0.00740819	biological_process		tRNA wobble uridine modification
Edge0104	GO:0002097	4.92881e-05	0.00863237	biological_process		tRNA wobble base modification
Edge0104	GO:0000049	7.84129e-05	0.0128971	molecular_function		tRNA binding
Edge0104	GO:0006400	0.000324853	0.044301	biological_process		tRNA modification
Edge0105	GO:0004683	4.48074e-06	0.00109125	molecular_function		calmodulin-dependent protein kinase activity
Edge0106	GO:0016272	7.46789e-06	0.00170802	cellular_component		prefoldin complex
Edge0106	GO:0007021	2.68844e-05	0.00511886	biological_process		tubulin complex assembly
Edge0106	GO:0032968	0.000101563	0.0160998	biological_process		positive regulation of transcription elongation from RNA polymerase II promoter
Edge0106	GO:0034243	0.000114259	0.0178632	biological_process		regulation of transcription elongation from RNA polymerase II promoter
Edge0106	GO:0032786	0.000127701	0.0196468	biological_process		positive regulation of DNA-templated transcription, elongation
Edge0106	GO:0032784	0.00014189	0.0215599	biological_process		regulation of DNA-templated transcription, elongation
Edge0106	GO:0015631	0.000156826	0.0235839	molecular_function		tubulin binding
Edge0106	GO:0051082	0.000303196	0.0417829	molecular_function	generic & yeast	unfolded protein binding
Edge0106	GO:0006368	0.000324853	0.044301	biological_process		transcription elongation from RNA polymerase II promoter
Edge0107	GO:0033186	2.24037e-06	0.000591285	cellular_component		CAF-1 complex
Edge0107	GO:0006335	7.46789e-06	0.00170801	biological_process		DNA replication-dependent nucleosome assembly
Edge0107	GO:0006334	4.92881e-05	0.00863237	biological_process		nucleosome assembly
Edge0107	GO:0031497	8.96147e-05	0.0144564	biological_process		chromatin assembly
Edge0107	GO:0042393	8.96147e-05	0.0144564	molecular_function	generic & yeast	histone binding
Edge0107	GO:0006323	0.000172508	0.0256273	biological_process		DNA packaging
Edge0107	GO:0006333	0.000224037	0.0322023	biological_process		chromatin assembly or disassembly
Edge0107	GO:0065004	0.000262123	0.0368985	biological_process		protein-DNA complex assembly
Edge0107	GO:0034728	0.000282286	0.0393594	biological_process		nucleosome organization
Edge0107	GO:0000775	0.000324853	0.044301	cellular_component		chromosome, centromeric region
Edge0108	NA
Edge0109	GO:0000338	2.24037e-06	0.000591285	biological_process		protein deneddylation
Edge0109	GO:0000754	2.68844e-05	0.00511886	biological_process		adaptation of signaling pathway by response to pheromone involved in conjugation with cellular fusion
Edge0109	GO:0070646	7.84129e-05	0.0128971	biological_process		protein modification by small protein removal
Edge0109	GO:0000749	0.000262123	0.0368985	biological_process		response to pheromone involved in conjugation with cellular fusion
Edge0109	GO:0071444	0.000370407	0.0495283	biological_process		cellular response to pheromone
Edge0110	NA
Edge0111	GO:0006407	3.36055e-05	0.00621661	biological_process		rRNA export from nucleus
Edge0111	GO:0000028	4.92881e-05	0.00863237	biological_process		ribosomal small subunit assembly
Edge0111	GO:0071428	7.84129e-05	0.0128971	biological_process		rRNA-containing ribonucleoprotein complex export from nucleus
Edge0111	GO:0042255	0.000101563	0.0160998	biological_process	yeast	ribosome assembly
Edge0111	GO:0006405	0.000370407	0.0495283	biological_process		RNA export from nucleus
Edge0112	GO:0006407	1.64431e-07	5.76594e-05	biological_process		rRNA export from nucleus
Edge0112	GO:0000028	3.01456e-07	9.87668e-05	biological_process		ribosomal small subunit assembly
Edge0112	GO:0071428	6.23466e-07	0.000188057	biological_process		rRNA-containing ribonucleoprotein complex export from nucleus
Edge0112	GO:0042255	9.31774e-07	0.000271244	biological_process	yeast	ribosome assembly
Edge0112	GO:0006405	6.79647e-06	0.0015853	biological_process		RNA export from nucleus
Edge0112	GO:0042274	8.19961e-06	0.00185369	biological_process	yeast	ribosomal small subunit biogenesis
Edge0112	GO:0022627	8.96832e-06	0.00201594	cellular_component		cytosolic small ribosomal subunit
Edge0112	GO:0071426	1.06469e-05	0.0023513	biological_process		ribonucleoprotein complex export from nucleus
Edge0112	GO:0022618	1.06469e-05	0.0023513	biological_process	generic	ribonucleoprotein complex assembly
Edge0112	GO:0015935	1.15595e-05	0.0024964	cellular_component		small ribosomal subunit
Edge0112	GO:0051168	1.25228e-05	0.00267966	biological_process		nuclear export
Edge0112	GO:0071826	1.25228e-05	0.00267966	biological_process		ribonucleoprotein complex subunit organization
Edge0112	GO:0050658	1.46069e-05	0.00306088	biological_process		RNA transport
Edge0112	GO:0050657	1.57305e-05	0.0032315	biological_process		nucleic acid transport
Edge0112	GO:0006403	1.94439e-05	0.00391207	biological_process		RNA localization
Edge0112	GO:0070925	1.94439e-05	0.00391207	biological_process	yeast	organelle assembly
Edge0112	GO:0015931	3.20996e-05	0.00605976	biological_process	yeast	nucleobase-containing compound transport
Edge0112	GO:0006913	4.00937e-05	0.00730326	biological_process	generic	nucleocytoplasmic transport
Edge0112	GO:0051169	4.22806e-05	0.00759819	biological_process	yeast	nuclear transport
Edge0112	GO:0002181	6.86717e-05	0.0114936	biological_process	yeast	cytoplasmic translation
Edge0112	GO:0022626	8.88254e-05	0.0144564	cellular_component		cytosolic ribosome
Edge0113	GO:0006407	7.04415e-10	4.27759e-07	biological_process		rRNA export from nucleus
Edge0113	GO:0000028	1.66041e-09	9.35338e-07	biological_process		ribosomal small subunit assembly
Edge0113	GO:0071428	4.5787e-09	2.35988e-06	biological_process		rRNA-containing ribonucleoprotein complex export from nucleus
Edge0113	GO:0042255	7.98337e-09	3.84617e-06	biological_process	yeast	ribosome assembly
Edge0113	GO:0006405	1.20623e-07	4.37981e-05	biological_process		RNA export from nucleus
Edge0113	GO:0042274	1.55562e-07	5.53579e-05	biological_process	yeast	ribosomal small subunit biogenesis
Edge0113	GO:0022627	1.75634e-07	6.12371e-05	cellular_component		cytosolic small ribosomal subunit
Edge0113	GO:0071426	2.21539e-07	7.55806e-05	biological_process		ribonucleoprotein complex export from nucleus
Edge0113	GO:0022618	2.21539e-07	7.55806e-05	biological_process	generic	ribonucleoprotein complex assembly
Edge0113	GO:0015935	2.47602e-07	8.30174e-05	cellular_component		small ribosomal subunit
Edge0113	GO:0051168	2.75899e-07	9.1573e-05	biological_process		nuclear export
Edge0113	GO:0071826	2.75899e-07	9.1573e-05	biological_process		ribonucleoprotein complex subunit organization
Edge0113	GO:0050658	3.39696e-07	0.000109866	biological_process		RNA transport
Edge0113	GO:0050657	3.75453e-07	0.000120732	biological_process		nucleic acid transport
Edge0113	GO:0006403	4.99783e-07	0.000154004	biological_process		RNA localization
Edge0113	GO:0070925	4.99783e-07	0.000154004	biological_process	yeast	organelle assembly
Edge0113	GO:0015931	9.8224e-07	0.000284324	biological_process	yeast	nucleobase-containing compound transport
Edge0113	GO:0006913	1.325e-06	0.000372307	biological_process	generic	nucleocytoplasmic transport
Edge0113	GO:0051169	1.42315e-06	0.000397835	biological_process	yeast	nuclear transport
Edge0113	GO:0002181	2.73174e-06	0.000706385	biological_process	yeast	cytoplasmic translation
Edge0113	GO:0022626	3.85961e-06	0.000972108	cellular_component		cytosolic ribosome
Edge0114	NA
Edge0115	GO:0005935	0.000160978	0.0241532	cellular_component		cellular bud neck
Edge0116	GO:0005935	8.57102e-06	0.00193408	cellular_component		cellular bud neck
Edge0117	GO:0000375	0.000114259	0.0178632	biological_process		RNA splicing, via transesterification reactions
Edge0117	GO:0008380	0.000188938	0.0276949	biological_process	yeast	RNA splicing
Edge0118	GO:0009060	0.000206114	0.0299106	biological_process		aerobic respiration
Edge0119	GO:0000187	2.24037e-06	0.000591285	biological_process		activation of MAPK activity
Edge0119	GO:0071902	7.46789e-06	0.00170801	biological_process		positive regulation of protein serine/threonine kinase activity
Edge0119	GO:0004712	1.12018e-05	0.00243266	molecular_function		protein serine/threonine/tyrosine kinase activity
Edge0119	GO:0043410	2.09101e-05	0.00413295	biological_process		positive regulation of MAPK cascade
Edge0119	GO:0060237	2.09101e-05	0.00413295	biological_process		regulation of fungal-type cell wall organization
Edge0119	GO:0030242	2.09101e-05	0.00413295	biological_process		pexophagy
Edge0119	GO:0043405	2.68844e-05	0.00511886	biological_process		regulation of MAP kinase activity
Edge0119	GO:0032147	3.36055e-05	0.00621661	biological_process		activation of protein kinase activity
Edge0119	GO:1903338	4.10734e-05	0.00740819	biological_process		regulation of cell wall organization or biogenesis
Edge0119	GO:0045860	6.79578e-05	0.0113934	biological_process		positive regulation of protein kinase activity
Edge0119	GO:0043408	7.84129e-05	0.0128971	biological_process		regulation of MAPK cascade
Edge0119	GO:1902533	8.96147e-05	0.0144564	biological_process		positive regulation of intracellular signal transduction
Edge0119	GO:0033674	8.96147e-05	0.0144564	biological_process		positive regulation of kinase activity
Edge0119	GO:0009967	0.000101563	0.0160998	biological_process		positive regulation of signal transduction
Edge0119	GO:0010647	0.000114259	0.0178632	biological_process		positive regulation of cell communication
Edge0119	GO:0000165	0.00014189	0.0215599	biological_process		MAPK cascade
Edge0119	GO:0001934	0.00014189	0.0215599	biological_process		positive regulation of protein phosphorylation
Edge0119	GO:0004871	0.00014189	0.0215599	molecular_function	generic & yeast	signal transducer activity
Edge0119	GO:0071900	0.000172508	0.0256273	biological_process		regulation of protein serine/threonine kinase activity
Edge0119	GO:0048584	0.000172508	0.0256273	biological_process		positive regulation of response to stimulus
Edge0119	GO:0042327	0.000188938	0.0276949	biological_process		positive regulation of phosphorylation
Edge0119	GO:0007031	0.000262123	0.0368985	biological_process	yeast	peroxisome organization
Edge0119	GO:0010562	0.000303196	0.0417829	biological_process		positive regulation of phosphorus metabolic process
Edge0119	GO:0031401	0.000303196	0.0417829	biological_process		positive regulation of protein modification process
Edge0119	GO:0045859	0.000347257	0.0467588	biological_process		regulation of protein kinase activity
Edge0120	GO:0004448	2.24037e-06	0.000591285	molecular_function		isocitrate dehydrogenase activity
Edge0120	GO:0030062	2.24037e-06	0.000591285	cellular_component		mitochondrial tricarboxylic acid cycle enzyme complex
Edge0120	GO:0051287	7.46789e-06	0.00170801	molecular_function		NAD binding
Edge0120	GO:0006536	1.56826e-05	0.0032315	biological_process		glutamate metabolic process
Edge0120	GO:0043650	2.68844e-05	0.00511886	biological_process		dicarboxylic acid biosynthetic process
Edge0120	GO:0009084	2.68844e-05	0.00511886	biological_process		glutamine family amino acid biosynthetic process
Edge0120	GO:0006099	4.92881e-05	0.00863237	biological_process		tricarboxylic acid cycle
Edge0120	GO:0000287	5.82496e-05	0.010006	molecular_function		magnesium ion binding
Edge0120	GO:0043648	7.84129e-05	0.0128971	biological_process		dicarboxylic acid metabolic process
Edge0120	GO:1990204	8.96147e-05	0.0144564	cellular_component		oxidoreductase complex
Edge0120	GO:0009064	8.96147e-05	0.0144564	biological_process		glutamine family amino acid metabolic process
Edge0120	GO:0016616	0.00014189	0.0215599	molecular_function		oxidoreductase activity, acting on the CH-OH group of donors, NAD or NADP as acceptor
Edge0120	GO:0016614	0.000172508	0.0256273	molecular_function		oxidoreductase activity, acting on CH-OH group of donors
Edge0120	GO:0050662	0.000188938	0.0276949	molecular_function		coenzyme binding
Edge0120	GO:0009060	0.000206114	0.0299106	biological_process		aerobic respiration
Edge0120	GO:1901607	0.000262123	0.0368985	biological_process		alpha-amino acid biosynthetic process
Edge0120	GO:0098798	0.000303196	0.0417829	cellular_component		mitochondrial protein complex
Edge0121	GO:0030122	2.24037e-06	0.000591285	cellular_component		AP-2 adaptor complex
Edge0121	GO:0030139	4.48074e-06	0.00109125	cellular_component		endocytic vesicle
Edge0121	GO:0005905	4.48074e-06	0.00109125	cellular_component		clathrin-coated pit
Edge0121	GO:0030125	1.56826e-05	0.0032315	cellular_component		clathrin vesicle coat
Edge0121	GO:0098797	1.56826e-05	0.0032315	cellular_component		plasma membrane protein complex
Edge0121	GO:0030131	2.68844e-05	0.00511886	cellular_component		clathrin adaptor complex
Edge0121	GO:0030665	2.68844e-05	0.00511886	cellular_component		clathrin-coated vesicle membrane
Edge0121	GO:0030120	2.68844e-05	0.00511886	cellular_component		vesicle coat
Edge0121	GO:0030119	4.92881e-05	0.00863237	cellular_component		AP-type membrane coat adaptor complex
Edge0121	GO:0098589	4.92881e-05	0.00863237	cellular_component		membrane region
Edge0121	GO:0030662	5.82496e-05	0.010006	cellular_component		coated vesicle membrane
Edge0121	GO:0030117	6.79578e-05	0.0113934	cellular_component		membrane coat
Edge0121	GO:0008565	7.84129e-05	0.0128971	molecular_function	generic & yeast	protein transporter activity
Edge0121	GO:0012506	0.000127701	0.0196468	cellular_component		vesicle membrane
Edge0121	GO:0030136	0.00014189	0.0215599	cellular_component		clathrin-coated vesicle
Edge0121	GO:0044433	0.000206114	0.0299106	cellular_component		cytoplasmic vesicle part
Edge0122	GO:0000293	4.48074e-06	0.00109125	molecular_function		ferric-chelate reductase activity
Edge0122	GO:0006826	1.12018e-05	0.00243266	biological_process		iron ion transport
Edge0122	GO:0006825	1.56826e-05	0.0032315	biological_process		copper ion transport
Edge0122	GO:0006879	4.10734e-05	0.00740819	biological_process		cellular iron ion homeostasis
Edge0122	GO:0055072	8.96147e-05	0.0144564	biological_process		iron ion homeostasis
Edge0122	GO:0000041	0.000101563	0.0160998	biological_process		transition metal ion transport
Edge0122	GO:0046916	0.000206114	0.0299106	biological_process		cellular transition metal ion homeostasis
Edge0122	GO:0030001	0.000242707	0.0345132	biological_process		metal ion transport
Edge0122	GO:0055076	0.000303196	0.0417829	biological_process		transition metal ion homeostasis
Edge0123	GO:0051238	2.24037e-06	0.000591285	biological_process		sequestering of metal ion
Edge0123	GO:0005385	2.24037e-06	0.000591285	molecular_function		zinc ion transmembrane transporter activity
Edge0123	GO:0006882	1.56826e-05	0.0032315	biological_process		cellular zinc ion homeostasis
Edge0123	GO:0072509	3.36055e-05	0.00621661	molecular_function		divalent inorganic cation transmembrane transporter activity
Edge0123	GO:0046915	3.36055e-05	0.00621661	molecular_function		transition metal ion transmembrane transporter activity
Edge0123	GO:0032844	4.10734e-05	0.00740819	biological_process		regulation of homeostatic process
Edge0123	GO:0070838	4.92881e-05	0.00863237	biological_process		divalent metal ion transport
Edge0123	GO:0072511	5.82496e-05	0.010006	biological_process		divalent inorganic cation transport
Edge0123	GO:0072503	6.79578e-05	0.0113934	biological_process		cellular divalent inorganic cation homeostasis
Edge0123	GO:0072507	7.84129e-05	0.0128971	biological_process		divalent inorganic cation homeostasis
Edge0123	GO:0000041	0.000101563	0.0160998	biological_process		transition metal ion transport
Edge0123	GO:0010035	0.000101563	0.0160998	biological_process		response to inorganic substance
Edge0123	GO:0098662	0.000114259	0.0178632	biological_process		inorganic cation transmembrane transport
Edge0123	GO:0046873	0.000127701	0.0196468	molecular_function		metal ion transmembrane transporter activity
Edge0123	GO:0098655	0.00014189	0.0215599	biological_process		cation transmembrane transport
Edge0123	GO:0098660	0.000172508	0.0256273	biological_process		inorganic ion transmembrane transport
Edge0123	GO:0046916	0.000206114	0.0299106	biological_process		cellular transition metal ion homeostasis
Edge0123	GO:0030001	0.000242707	0.0345132	biological_process		metal ion transport
Edge0123	GO:0051235	0.000262123	0.0368985	biological_process		maintenance of location
Edge0123	GO:0055076	0.000303196	0.0417829	biological_process		transition metal ion homeostasis
Edge0123	GO:0034220	0.000324853	0.044301	biological_process		ion transmembrane transport
Edge0123	GO:0022890	0.000347257	0.0467588	molecular_function		inorganic cation transmembrane transporter activity
Edge0124	GO:0000461	4.48074e-06	0.00109125	biological_process		endonucleolytic cleavage to generate mature 3'-end of SSU-rRNA from (SSU-rRNA, 5.8S rRNA, LSU-rRNA)
Edge0124	GO:0031125	1.12018e-05	0.00243266	biological_process		rRNA 3'-end processing
Edge0124	GO:0000447	1.12018e-05	0.00243266	biological_process		endonucleolytic cleavage in ITS1 to separate SSU-rRNA from 5.8S rRNA and LSU-rRNA from tricistronic rRNA transcript (SSU-rRNA, 5.8S rRNA, LSU-rRNA)
Edge0124	GO:0043628	2.09101e-05	0.00413295	biological_process		ncRNA 3'-end processing
Edge0124	GO:0000478	2.68844e-05	0.00511886	biological_process		endonucleolytic cleavage involved in rRNA processing
Edge0124	GO:0006407	3.36055e-05	0.00621661	biological_process		rRNA export from nucleus
Edge0124	GO:0000460	3.36055e-05	0.00621661	biological_process		maturation of 5.8S rRNA
Edge0124	GO:0000469	4.10734e-05	0.00740819	biological_process		cleavage involved in rRNA processing
Edge0124	GO:0000028	4.92881e-05	0.00863237	biological_process		ribosomal small subunit assembly
Edge0124	GO:0071428	7.84129e-05	0.0128971	biological_process		rRNA-containing ribonucleoprotein complex export from nucleus
Edge0124	GO:0042255	0.000101563	0.0160998	biological_process	yeast	ribosome assembly
Edge0124	GO:0030686	0.00014189	0.0215599	cellular_component		90S preribosome
Edge0124	GO:0000462	0.000188938	0.0276949	biological_process		maturation of SSU-rRNA from tricistronic rRNA transcript (SSU-rRNA, 5.8S rRNA, LSU-rRNA)
Edge0124	GO:0030490	0.000224037	0.0322023	biological_process		maturation of SSU-rRNA
Edge0124	GO:0090305	0.000242707	0.0345132	biological_process		nucleic acid phosphodiester bond hydrolysis
Edge0124	GO:0006405	0.000370407	0.0495283	biological_process		RNA export from nucleus
Edge0125	GO:1902562	4.48074e-06	0.00109125	cellular_component		H4 histone acetyltransferase complex
Edge0125	GO:0004402	1.12018e-05	0.00243266	molecular_function		histone acetyltransferase activity
Edge0125	GO:0034212	2.09101e-05	0.00413295	molecular_function		peptide N-acetyltransferase activity
Edge0125	GO:0008080	4.10734e-05	0.00740819	molecular_function		N-acetyltransferase activity
Edge0125	GO:0000123	4.10734e-05	0.00740819	cellular_component		histone acetyltransferase complex
Edge0125	GO:0016410	4.92881e-05	0.00863237	molecular_function		N-acyltransferase activity
Edge0125	GO:0016573	5.82496e-05	0.010006	biological_process		histone acetylation
Edge0125	GO:0031248	5.82496e-05	0.010006	cellular_component		protein acetyltransferase complex
Edge0125	GO:0006473	7.84129e-05	0.0128971	biological_process		protein acetylation
Edge0125	GO:0043543	0.000114259	0.0178632	biological_process	yeast	protein acylation
Edge0125	GO:0016407	0.000127701	0.0196468	molecular_function		acetyltransferase activity
Edge0125	GO:0016747	0.000347257	0.0467588	molecular_function		transferase activity, transferring acyl groups other than amino-acyl groups
Edge0126	GO:0032040	1.56826e-05	0.0032315	cellular_component		small-subunit processome
Edge0126	GO:0000028	4.92881e-05	0.00863237	biological_process		ribosomal small subunit assembly
Edge0126	GO:0019843	5.82496e-05	0.010006	molecular_function	generic & yeast	rRNA binding
Edge0126	GO:0042255	0.000101563	0.0160998	biological_process	yeast	ribosome assembly
Edge0126	GO:0000462	0.000188938	0.0276949	biological_process		maturation of SSU-rRNA from tricistronic rRNA transcript (SSU-rRNA, 5.8S rRNA, LSU-rRNA)
Edge0126	GO:0030490	0.000224037	0.0322023	biological_process		maturation of SSU-rRNA
Edge0127	GO:0005353	1.02705e-14	1.32737e-11	molecular_function		fructose transmembrane transporter activity
Edge0127	GO:0005355	2.15681e-13	2.32445e-10	molecular_function		glucose transmembrane transporter activity
Edge0127	GO:0034219	5.7515e-13	5.85704e-10	biological_process		carbohydrate transmembrane transport
Edge0127	GO:0046323	5.7515e-13	5.85704e-10	biological_process		glucose import
Edge0127	GO:0015758	1.29409e-12	1.24949e-09	biological_process		glucose transport
Edge0127	GO:0015144	2.58818e-12	2.39201e-09	molecular_function		carbohydrate transmembrane transporter activity
Edge0127	GO:0015295	4.74499e-12	4.21552e-09	molecular_function		solute:proton symporter activity
Edge0127	GO:0015294	1.32182e-11	1.10372e-08	molecular_function		solute:cation symporter activity
Edge0127	GO:0008643	1.32182e-11	1.10372e-08	biological_process	yeast	carbohydrate transport
Edge0127	GO:0015293	2.05616e-11	1.65039e-08	molecular_function		symporter activity
Edge0127	GO:0005887	2.06824e-09	1.14229e-06	cellular_component		integral component of plasma membrane
Edge0127	GO:0015291	2.43757e-09	1.32155e-06	molecular_function		secondary active transmembrane transporter activity
Edge0127	GO:0031226	7.69672e-09	3.72975e-06	cellular_component		intrinsic component of plasma membrane
Edge0127	GO:0008324	9.8864e-09	4.69694e-06	molecular_function		cation transmembrane transporter activity
Edge0127	GO:0015146	1.37025e-08	6.23444e-06	molecular_function		pentose transmembrane transporter activity
Edge0127	GO:0022804	1.40784e-08	6.3896e-06	molecular_function		active transmembrane transporter activity
Edge0127	GO:0044459	3.57288e-08	1.48901e-05	cellular_component		plasma membrane part
Edge0128	GO:0008272	2.24037e-06	0.000591285	biological_process		sulfate transport
Edge0128	GO:0015103	7.46789e-06	0.00170801	molecular_function		inorganic anion transmembrane transporter activity
Edge0128	GO:0098661	1.12018e-05	0.00243266	biological_process		inorganic anion transmembrane transport
Edge0128	GO:0072348	2.68844e-05	0.00511886	biological_process		sulfur compound transport
Edge0128	GO:0098656	3.36055e-05	0.00621661	biological_process		anion transmembrane transport
Edge0128	GO:0015698	5.82496e-05	0.010006	biological_process		inorganic anion transport
Edge0128	GO:0008509	5.82496e-05	0.010006	molecular_function		anion transmembrane transporter activity
Edge0128	GO:0098660	0.000172508	0.0256273	biological_process		inorganic ion transmembrane transport
Edge0128	GO:0006820	0.000324853	0.044301	biological_process		anion transport
Edge0128	GO:0034220	0.000324853	0.044301	biological_process		ion transmembrane transport
Edge0128	GO:0005887	0.000370407	0.0495283	cellular_component		integral component of plasma membrane
Edge0129	GO:0033061	2.24037e-06	0.000591285	cellular_component		DNA recombinase mediator complex
Edge0129	GO:0000150	7.46789e-06	0.00170801	molecular_function		recombinase activity
Edge0129	GO:0042148	7.46789e-06	0.00170801	biological_process		strand invasion
Edge0129	GO:0030491	1.12018e-05	0.00243266	biological_process		heteroduplex formation
Edge0129	GO:0010212	1.56826e-05	0.0032315	biological_process		response to ionizing radiation
Edge0129	GO:0045003	2.09101e-05	0.00413295	biological_process		double-strand break repair via synthesis-dependent strand annealing
Edge0129	GO:0000400	3.36055e-05	0.00621661	molecular_function		four-way junction DNA binding
Edge0129	GO:0045002	3.36055e-05	0.00621661	biological_process		double-strand break repair via single-strand annealing
Edge0129	GO:0009314	4.10734e-05	0.00740819	biological_process		response to radiation
Edge0129	GO:0000217	4.10734e-05	0.00740819	molecular_function		DNA secondary structure binding
Edge0129	GO:0004520	6.79578e-05	0.0113934	molecular_function		endodeoxyribonuclease activity
Edge0129	GO:0004536	7.84129e-05	0.0128971	molecular_function		deoxyribonuclease activity
Edge0129	GO:0046982	0.000101563	0.0160998	molecular_function		protein heterodimerization activity
Edge0129	GO:0003697	0.000114259	0.0178632	molecular_function		single-stranded DNA binding
Edge0129	GO:0005657	0.000114259	0.0178632	cellular_component		replication fork
Edge0129	GO:0043566	0.000127701	0.0196468	molecular_function		structure-specific DNA binding
Edge0129	GO:0004519	0.000127701	0.0196468	molecular_function		endonuclease activity
Edge0129	GO:0006312	0.000188938	0.0276949	biological_process		mitotic recombination
Edge0129	GO:0000726	0.000224037	0.0322023	biological_process		non-recombinational repair
Edge0129	GO:0000724	0.000262123	0.0368985	biological_process		double-strand break repair via homologous recombination
Edge0129	GO:0008094	0.000262123	0.0368985	molecular_function		DNA-dependent ATPase activity
Edge0129	GO:0065004	0.000262123	0.0368985	biological_process		protein-DNA complex assembly
Edge0129	GO:0004518	0.000262123	0.0368985	molecular_function	generic & yeast	nuclease activity
Edge0129	GO:0007131	0.000324853	0.044301	biological_process		reciprocal meiotic recombination
Edge0129	GO:0046983	0.000324853	0.044301	molecular_function		protein dimerization activity
Edge0129	GO:0000725	0.000347257	0.0467588	biological_process		recombinational repair
Edge0130	GO:0030123	2.24037e-06	0.000591285	cellular_component		AP-3 adaptor complex
Edge0130	GO:0030665	2.68844e-05	0.00511886	cellular_component		clathrin-coated vesicle membrane
Edge0130	GO:0030119	4.92881e-05	0.00863237	cellular_component		AP-type membrane coat adaptor complex
Edge0130	GO:0030662	5.82496e-05	0.010006	cellular_component		coated vesicle membrane
Edge0130	GO:0030117	6.79578e-05	0.0113934	cellular_component		membrane coat
Edge0130	GO:0006896	0.000101563	0.0160998	biological_process		Golgi to vacuole transport
Edge0130	GO:0012506	0.000127701	0.0196468	cellular_component		vesicle membrane
Edge0130	GO:0030136	0.00014189	0.0215599	cellular_component		clathrin-coated vesicle
Edge0130	GO:0044433	0.000206114	0.0299106	cellular_component		cytoplasmic vesicle part
Edge0130	GO:0006892	0.000303196	0.0417829	biological_process		post-Golgi vesicle-mediated transport
Edge0131	GO:0016602	5.48102e-09	2.74456e-06	cellular_component		CCAAT-binding factor complex
Edge0131	GO:0000436	1.64431e-07	5.76594e-05	biological_process		carbon catabolite activation of transcription from RNA polymerase II promoter
Edge0131	GO:0043467	3.01456e-07	9.87668e-05	biological_process		regulation of generation of precursor metabolites and energy
Edge0131	GO:0000429	3.01456e-07	9.87668e-05	biological_process		carbon catabolite regulation of transcription from RNA polymerase II promoter
Edge0131	GO:1901522	1.32778e-06	0.000372307	biological_process		positive regulation of transcription from RNA polymerase II promoter involved in cellular response to chemical stimulus
Edge0131	GO:0031670	1.56209e-06	0.00043003	biological_process		cellular response to nutrient
Edge0131	GO:0090575	1.56209e-06	0.00043003	cellular_component		RNA polymerase II transcription factor complex
Edge0131	GO:0007584	1.82244e-06	0.000495963	biological_process		response to nutrient
Edge0131	GO:0044798	1.82244e-06	0.000495963	cellular_component		nuclear transcription factor complex
Edge0131	GO:0001077	3.56266e-06	0.000900584	molecular_function		transcriptional activator activity, RNA polymerase II core promoter proximal region sequence-specific binding
Edge0131	GO:0000978	3.56266e-06	0.000900584	molecular_function		RNA polymerase II core promoter proximal region sequence-specific DNA binding
Edge0131	GO:0005667	3.56266e-06	0.000900584	cellular_component		transcription factor complex
Edge0131	GO:0001228	5.56324e-06	0.00132939	molecular_function		transcriptional activator activity, RNA polymerase II transcription regulatory region sequence-specific binding
Edge0131	GO:0000987	7.47611e-06	0.00170802	molecular_function		core promoter proximal region sequence-specific DNA binding
Edge0131	GO:0045333	7.47611e-06	0.00170802	biological_process	yeast	cellular respiration
Edge0131	GO:0000977	8.19961e-06	0.00185369	molecular_function		RNA polymerase II regulatory region sequence-specific DNA binding
Edge0131	GO:0000982	9.78362e-06	0.00217636	molecular_function		transcription factor activity, RNA polymerase II core promoter proximal region sequence-specific binding
Edge0131	GO:0001012	9.78362e-06	0.00217636	molecular_function		RNA polymerase II regulatory region DNA binding
Edge0131	GO:0031669	1.06469e-05	0.0023513	biological_process		cellular response to nutrient levels
Edge0131	GO:0000976	1.35381e-05	0.00285672	molecular_function		transcription regulatory region sequence-specific DNA binding
Edge0131	GO:0031667	1.35381e-05	0.00285672	biological_process		response to nutrient levels
Edge0131	GO:0031668	1.57305e-05	0.0032315	biological_process		cellular response to extracellular stimulus
Edge0131	GO:0009991	1.94439e-05	0.00391207	biological_process		response to extracellular stimulus
Edge0131	GO:0000975	2.22187e-05	0.00436007	molecular_function		regulatory region DNA binding
Edge0131	GO:0009605	2.22187e-05	0.00436007	biological_process		response to external stimulus
Edge0131	GO:1990837	2.22187e-05	0.00436007	molecular_function		sequence-specific double-stranded DNA binding
Edge0131	GO:0015980	3.79835e-05	0.00695239	biological_process		energy derivation by oxidation of organic compounds
Edge0131	GO:0000981	4.45456e-05	0.00798788	molecular_function		RNA polymerase II transcription factor activity, sequence-specific DNA binding
Edge0131	GO:0006091	5.98528e-05	0.0102704	biological_process	generic & yeast	generation of precursor metabolites and energy
Edge0131	GO:0046982	0.000302826	0.0417829	molecular_function		protein heterodimerization activity
Edge0132	GO:0035097	4.48074e-06	0.00109125	cellular_component		histone methyltransferase complex
Edge0132	GO:0018024	7.46789e-06	0.00170802	molecular_function		histone-lysine N-methyltransferase activity
Edge0132	GO:0051568	1.12018e-05	0.00243266	biological_process		histone H3-K4 methylation
Edge0132	GO:0034708	1.12018e-05	0.00243266	cellular_component		methyltransferase complex
Edge0132	GO:0034968	4.10734e-05	0.00740819	biological_process		histone lysine methylation
Edge0132	GO:0016278	4.92881e-05	0.00863237	molecular_function		lysine N-methyltransferase activity
Edge0132	GO:0016571	5.82496e-05	0.010006	biological_process		histone methylation
Edge0132	GO:0008276	7.84129e-05	0.0128971	molecular_function		protein methyltransferase activity
Edge0132	GO:0000781	8.96147e-05	0.0144564	cellular_component		chromosome, telomeric region
Edge0132	GO:0008170	0.000114259	0.0178632	molecular_function		N-methyltransferase activity
Edge0132	GO:0018022	0.000114259	0.0178632	biological_process		peptidyl-lysine methylation
Edge0132	GO:0006479	0.000224037	0.0322023	biological_process		protein methylation
Edge0132	GO:0000723	0.000324853	0.044301	biological_process		telomere maintenance
Edge0132	GO:0008757	0.000370407	0.0495283	molecular_function		S-adenosylmethionine-dependent methyltransferase activity
Edge0132	GO:0006348	0.000370407	0.0495283	biological_process		chromatin silencing at telomere
Edge0133	GO:0016024	2.24037e-06	0.000591285	biological_process		CDP-diacylglycerol biosynthetic process
Edge0133	GO:0016413	1.12018e-05	0.00243266	molecular_function		O-acetyltransferase activity
Edge0133	GO:0008374	4.10734e-05	0.00740819	molecular_function		O-acyltransferase activity
Edge0133	GO:0016407	0.000127701	0.0196468	molecular_function		acetyltransferase activity
Edge0133	GO:0046474	0.000156826	0.0235839	biological_process		glycerophospholipid biosynthetic process
Edge0133	GO:0045017	0.000188938	0.0276949	biological_process		glycerolipid biosynthetic process
Edge0133	GO:0016747	0.000347257	0.0467588	molecular_function		transferase activity, transferring acyl groups other than amino-acyl groups
Edge0133	GO:0008654	0.000370407	0.0495283	biological_process		phospholipid biosynthetic process
Edge0134	GO:0018026	5.48102e-09	2.74456e-06	biological_process		peptidyl-lysine monomethylation
Edge0134	GO:0016278	3.01456e-07	9.87668e-05	molecular_function		lysine N-methyltransferase activity
Edge0134	GO:0008276	6.23466e-07	0.000188057	molecular_function		protein methyltransferase activity
Edge0134	GO:0008170	1.11813e-06	0.000320018	molecular_function		N-methyltransferase activity
Edge0134	GO:0018022	1.11813e-06	0.000320018	biological_process		peptidyl-lysine methylation
Edge0134	GO:0006479	3.15159e-06	0.00080315	biological_process		protein methylation
Edge0134	GO:0008757	6.79647e-06	0.0015853	molecular_function		S-adenosylmethionine-dependent methyltransferase activity
Edge0134	GO:0043414	1.06469e-05	0.0023513	biological_process		macromolecule methylation
Edge0134	GO:0008168	1.15595e-05	0.0024964	molecular_function	generic & yeast	methyltransferase activity
Edge0134	GO:0016741	1.25228e-05	0.00267966	molecular_function		transferase activity, transferring one-carbon groups
Edge0134	GO:0018205	1.35381e-05	0.00285672	biological_process		peptidyl-lysine modification
Edge0134	GO:0032259	1.81477e-05	0.00367024	biological_process		methylation
Edge0134	GO:0018193	7.17932e-05	0.0119817	biological_process	yeast	peptidyl-amino acid modification
Edge0135	GO:0032585	2.24037e-06	0.000591285	cellular_component		multivesicular body membrane
Edge0135	GO:0072341	2.24037e-06	0.000591285	molecular_function		modified amino acid binding
Edge0135	GO:0017112	2.24037e-06	0.000591285	molecular_function		Rab guanyl-nucleotide exchange factor activity
Edge0135	GO:1903778	4.48074e-06	0.00109125	biological_process		protein localization to vacuolar membrane
Edge0135	GO:0005771	4.48074e-06	0.00109125	cellular_component		multivesicular body
Edge0135	GO:0010314	4.48074e-06	0.00109125	molecular_function		phosphatidylinositol-5-phosphate binding
Edge0135	GO:0031902	3.36055e-05	0.00621661	cellular_component		late endosome membrane
Edge0135	GO:0022406	4.92881e-05	0.00863237	biological_process		membrane docking
Edge0135	GO:0043547	5.82496e-05	0.010006	biological_process		positive regulation of GTPase activity
Edge0135	GO:0043087	6.79578e-05	0.0113934	biological_process		regulation of GTPase activity
Edge0135	GO:0032266	8.96147e-05	0.0144564	molecular_function		phosphatidylinositol-3-phosphate binding
Edge0135	GO:0005085	0.000101563	0.0160998	molecular_function	yeast	guanyl-nucleotide exchange factor activity
Edge0135	GO:0032258	0.000114259	0.0178632	biological_process		CVT pathway
Edge0135	GO:1901981	0.000156826	0.0235839	molecular_function		phosphatidylinositol phosphate binding
Edge0135	GO:0006612	0.000172508	0.0256273	biological_process		protein targeting to membrane
Edge0135	GO:0051345	0.000188938	0.0276949	biological_process		positive regulation of hydrolase activity
Edge0135	GO:0005770	0.000188938	0.0276949	cellular_component		late endosome
Edge0135	GO:0035091	0.000242707	0.0345132	molecular_function		phosphatidylinositol binding
Edge0135	GO:0051336	0.000303196	0.0417829	biological_process		regulation of hydrolase activity
Edge0135	GO:0010008	0.000303196	0.0417829	cellular_component		endosome membrane
Edge0135	GO:0005543	0.000347257	0.0467588	molecular_function		phospholipid binding
Edge0135	GO:0044440	0.000347257	0.0467588	cellular_component		endosomal part
Edge0136	GO:0016278	4.92881e-05	0.00863237	molecular_function		lysine N-methyltransferase activity
Edge0136	GO:0008276	7.84129e-05	0.0128971	molecular_function		protein methyltransferase activity
Edge0136	GO:0008170	0.000114259	0.0178632	molecular_function		N-methyltransferase activity
Edge0136	GO:0018022	0.000114259	0.0178632	biological_process		peptidyl-lysine methylation
Edge0136	GO:0006479	0.000224037	0.0322023	biological_process		protein methylation
Edge0136	GO:0008757	0.000370407	0.0495283	molecular_function		S-adenosylmethionine-dependent methyltransferase activity
Edge0137	GO:0006754	2.24037e-06	0.000591285	biological_process		ATP biosynthetic process
Edge0137	GO:0016469	2.24037e-06	0.000591285	cellular_component		proton-transporting two-sector ATPase complex
Edge0137	GO:0009145	4.48074e-06	0.00109125	biological_process		purine nucleoside triphosphate biosynthetic process
Edge0137	GO:1902600	7.46789e-06	0.00170801	biological_process		hydrogen ion transmembrane transport
Edge0137	GO:0009201	1.12018e-05	0.00243266	biological_process		ribonucleoside triphosphate biosynthetic process
Edge0137	GO:0042451	1.56826e-05	0.0032315	biological_process		purine nucleoside biosynthetic process
Edge0137	GO:0019829	2.09101e-05	0.00413295	molecular_function		cation-transporting ATPase activity
Edge0137	GO:0015992	2.09101e-05	0.00413295	biological_process		proton transport
Edge0137	GO:0022853	2.68844e-05	0.00511886	molecular_function		active ion transmembrane transporter activity
Edge0137	GO:0009127	3.36055e-05	0.00621661	biological_process		purine nucleoside monophosphate biosynthetic process
Edge0137	GO:0042455	3.36055e-05	0.00621661	biological_process		ribonucleoside biosynthetic process
Edge0137	GO:0015078	4.10734e-05	0.00740819	molecular_function		hydrogen ion transmembrane transporter activity
Edge0137	GO:0015672	4.10734e-05	0.00740819	biological_process		monovalent inorganic cation transport
Edge0137	GO:0009156	4.92881e-05	0.00863237	biological_process		ribonucleoside monophosphate biosynthetic process
Edge0137	GO:0009163	4.92881e-05	0.00863237	biological_process		nucleoside biosynthetic process
Edge0137	GO:0009152	5.82496e-05	0.010006	biological_process		purine ribonucleotide biosynthetic process
Edge0137	GO:0016820	5.82496e-05	0.010006	molecular_function		hydrolase activity, acting on acid anhydrides, catalyzing transmembrane movement of substances
Edge0137	GO:1901659	6.79578e-05	0.0113934	biological_process		glycosyl compound biosynthetic process
Edge0137	GO:0015077	7.84129e-05	0.0128971	molecular_function		monovalent inorganic cation transmembrane transporter activity
Edge0137	GO:0072522	8.96147e-05	0.0144564	biological_process		purine-containing compound biosynthetic process
Edge0137	GO:0009260	8.96147e-05	0.0144564	biological_process		ribonucleotide biosynthetic process
Edge0137	GO:0043492	8.96147e-05	0.0144564	molecular_function		ATPase activity, coupled to movement of substances
Edge0137	GO:0098662	0.000114259	0.0178632	biological_process		inorganic cation transmembrane transport
Edge0137	GO:0098800	0.000127701	0.0196468	cellular_component		inner mitochondrial membrane protein complex
Edge0137	GO:0098655	0.00014189	0.0215599	biological_process		cation transmembrane transport
Edge0137	GO:0098660	0.000172508	0.0256273	biological_process		inorganic ion transmembrane transport
Edge0137	GO:0046034	0.000206114	0.0299106	biological_process		ATP metabolic process
Edge0137	GO:0009205	0.000224037	0.0322023	biological_process		purine ribonucleoside triphosphate metabolic process
Edge0137	GO:0009199	0.000262123	0.0368985	biological_process		ribonucleoside triphosphate metabolic process
Edge0137	GO:0009141	0.000303196	0.0417829	biological_process		nucleoside triphosphate metabolic process
Edge0137	GO:0009165	0.000303196	0.0417829	biological_process		nucleotide biosynthetic process
Edge0137	GO:0098798	0.000303196	0.0417829	cellular_component		mitochondrial protein complex
Edge0137	GO:0034220	0.000324853	0.044301	biological_process		ion transmembrane transport
Edge0137	GO:0009126	0.000347257	0.0467588	biological_process		purine nucleoside monophosphate metabolic process
Edge0137	GO:0022890	0.000347257	0.0467588	molecular_function		inorganic cation transmembrane transporter activity
Edge0137	GO:0046128	0.000347257	0.0467588	biological_process		purine ribonucleoside metabolic process
Edge0138	GO:0030121	4.48074e-06	0.00109125	cellular_component		AP-1 adaptor complex
Edge0138	GO:0030660	7.46789e-06	0.00170802	cellular_component		Golgi-associated vesicle membrane
Edge0138	GO:0030125	1.56826e-05	0.0032315	cellular_component		clathrin vesicle coat
Edge0138	GO:0030140	2.09101e-05	0.00413295	cellular_component		trans-Golgi network transport vesicle
Edge0138	GO:0030276	2.09101e-05	0.00413295	molecular_function		clathrin binding
Edge0138	GO:0030131	2.68844e-05	0.00511886	cellular_component		clathrin adaptor complex
Edge0138	GO:0030665	2.68844e-05	0.00511886	cellular_component		clathrin-coated vesicle membrane
Edge0138	GO:0030658	2.68844e-05	0.00511886	cellular_component		transport vesicle membrane
Edge0138	GO:0030120	2.68844e-05	0.00511886	cellular_component		vesicle coat
Edge0138	GO:0030119	4.92881e-05	0.00863237	cellular_component		AP-type membrane coat adaptor complex
Edge0138	GO:0030662	5.82496e-05	0.010006	cellular_component		coated vesicle membrane
Edge0138	GO:0030117	6.79578e-05	0.0113934	cellular_component		membrane coat
Edge0138	GO:0005798	7.84129e-05	0.0128971	cellular_component		Golgi-associated vesicle
Edge0138	GO:0008565	7.84129e-05	0.0128971	molecular_function	generic & yeast	protein transporter activity
Edge0138	GO:0006896	0.000101563	0.0160998	biological_process		Golgi to vacuole transport
Edge0138	GO:0012506	0.000127701	0.0196468	cellular_component		vesicle membrane
Edge0138	GO:0030136	0.00014189	0.0215599	cellular_component		clathrin-coated vesicle
Edge0138	GO:0030133	0.000188938	0.0276949	cellular_component		transport vesicle
Edge0138	GO:0044433	0.000206114	0.0299106	cellular_component		cytoplasmic vesicle part
Edge0138	GO:0006892	0.000303196	0.0417829	biological_process		post-Golgi vesicle-mediated transport
Edge0139	GO:0008175	2.09101e-05	0.00413295	molecular_function		tRNA methyltransferase activity
Edge0139	GO:0008173	3.36055e-05	0.00621661	molecular_function		RNA methyltransferase activity
Edge0139	GO:0001510	4.92881e-05	0.00863237	biological_process		RNA methylation
Edge0139	GO:0006400	0.000324853	0.044301	biological_process		tRNA modification
Edge0140	GO:0000812	1.56826e-05	0.0032315	cellular_component		Swr1 complex
Edge0140	GO:0043486	2.68844e-05	0.00511886	biological_process		histone exchange
Edge0140	GO:0097346	3.36055e-05	0.00621661	cellular_component		INO80-type complex
Edge0140	GO:0043044	5.82496e-05	0.010006	biological_process		ATP-dependent chromatin remodeling
Edge0140	GO:0070603	8.96147e-05	0.0144564	cellular_component		SWI/SNF superfamily-type complex
Edge0140	GO:0034728	0.000282286	0.0393594	biological_process		nucleosome organization
Edge0140	GO:0006338	0.000370407	0.0495283	biological_process		chromatin remodeling
Edge0141	GO:0006406	0.00014189	0.0215599	biological_process		mRNA export from nucleus
Edge0141	GO:0051028	0.000282286	0.0393594	biological_process		mRNA transport
Edge0141	GO:0006405	0.000370407	0.0495283	biological_process		RNA export from nucleus
Edge0142	GO:0022904	2.68844e-05	0.00511886	biological_process		respiratory electron transport chain
Edge0142	GO:0016627	3.36055e-05	0.00621661	molecular_function		oxidoreductase activity, acting on the CH-CH group of donors
Edge0142	GO:0006119	3.36055e-05	0.00621661	biological_process		oxidative phosphorylation
Edge0142	GO:0022900	3.36055e-05	0.00621661	biological_process		electron transport chain
Edge0142	GO:0005746	4.10734e-05	0.00740819	cellular_component		mitochondrial respiratory chain
Edge0142	GO:0006099	4.92881e-05	0.00863237	biological_process		tricarboxylic acid cycle
Edge0142	GO:0070469	4.92881e-05	0.00863237	cellular_component		respiratory chain
Edge0142	GO:1990204	8.96147e-05	0.0144564	cellular_component		oxidoreductase complex
Edge0142	GO:0098800	0.000127701	0.0196468	cellular_component		inner mitochondrial membrane protein complex
Edge0142	GO:0009060	0.000206114	0.0299106	biological_process		aerobic respiration
Edge0142	GO:0046034	0.000206114	0.0299106	biological_process		ATP metabolic process
Edge0142	GO:0009205	0.000224037	0.0322023	biological_process		purine ribonucleoside triphosphate metabolic process
Edge0142	GO:0009199	0.000262123	0.0368985	biological_process		ribonucleoside triphosphate metabolic process
Edge0142	GO:0009141	0.000303196	0.0417829	biological_process		nucleoside triphosphate metabolic process
Edge0142	GO:0098798	0.000303196	0.0417829	cellular_component		mitochondrial protein complex
Edge0142	GO:0009126	0.000347257	0.0467588	biological_process		purine nucleoside monophosphate metabolic process
Edge0142	GO:0046128	0.000347257	0.0467588	biological_process		purine ribonucleoside metabolic process
Edge0143	GO:0000417	2.24037e-06	0.000591285	cellular_component		HIR complex
Edge0143	GO:0006336	7.46789e-06	0.00170801	biological_process		DNA replication-independent nucleosome assembly
Edge0143	GO:0031491	2.09101e-05	0.00413295	molecular_function		nucleosome binding
Edge0143	GO:0006334	4.92881e-05	0.00863237	biological_process		nucleosome assembly
Edge0143	GO:0031497	8.96147e-05	0.0144564	biological_process		chromatin assembly
Edge0143	GO:0006323	0.000172508	0.0256273	biological_process		DNA packaging
Edge0143	GO:0032403	0.000172508	0.0256273	molecular_function		protein complex binding
Edge0143	GO:0006333	0.000224037	0.0322023	biological_process		chromatin assembly or disassembly
Edge0143	GO:0003712	0.000224037	0.0322023	molecular_function		transcription cofactor activity
Edge0143	GO:0065004	0.000262123	0.0368985	biological_process		protein-DNA complex assembly
Edge0143	GO:0034728	0.000282286	0.0393594	biological_process		nucleosome organization
Edge0143	GO:0006368	0.000324853	0.044301	biological_process		transcription elongation from RNA polymerase II promoter
Edge0144	GO:0007094	1.56826e-05	0.0032315	biological_process		mitotic spindle assembly checkpoint
Edge0144	GO:0044774	3.36055e-05	0.00621661	biological_process		mitotic DNA integrity checkpoint
Edge0144	GO:0000778	5.82496e-05	0.010006	cellular_component		condensed nuclear chromosome kinetochore
Edge0144	GO:0031577	7.84129e-05	0.0128971	biological_process		spindle checkpoint
Edge0144	GO:0000780	7.84129e-05	0.0128971	cellular_component		condensed nuclear chromosome, centromeric region
Edge0144	GO:0033048	8.96147e-05	0.0144564	biological_process		negative regulation of mitotic sister chromatid segregation
Edge0144	GO:0031570	8.96147e-05	0.0144564	biological_process		DNA integrity checkpoint
Edge0144	GO:0030071	0.000101563	0.0160998	biological_process		regulation of mitotic metaphase/anaphase transition
Edge0144	GO:0000777	0.000101563	0.0160998	cellular_component		condensed chromosome kinetochore
Edge0144	GO:2001251	0.000114259	0.0178632	biological_process		negative regulation of chromosome organization
Edge0144	GO:0045839	0.000127701	0.0196468	biological_process		negative regulation of mitotic nuclear division
Edge0144	GO:0033047	0.000127701	0.0196468	biological_process		regulation of mitotic sister chromatid segregation
Edge0144	GO:0051304	0.000127701	0.0196468	biological_process		chromosome separation
Edge0144	GO:0000779	0.000127701	0.0196468	cellular_component		condensed chromosome, centromeric region
Edge0144	GO:0000776	0.00014189	0.0215599	cellular_component		kinetochore
Edge0144	GO:1901991	0.000188938	0.0276949	biological_process		negative regulation of mitotic cell cycle phase transition
Edge0144	GO:0033044	0.000188938	0.0276949	biological_process		regulation of chromosome organization
Edge0144	GO:1901988	0.000206114	0.0299106	biological_process		negative regulation of cell cycle phase transition
Edge0144	GO:0007093	0.000242707	0.0345132	biological_process		mitotic cell cycle checkpoint
Edge0144	GO:0051784	0.000303196	0.0417829	biological_process		negative regulation of nuclear division
Edge0144	GO:0007088	0.000324853	0.044301	biological_process		regulation of mitotic nuclear division
Edge0144	GO:0000775	0.000324853	0.044301	cellular_component		chromosome, centromeric region
Edge0144	GO:0000794	0.000324853	0.044301	cellular_component		condensed nuclear chromosome
Edge0144	GO:0045930	0.000347257	0.0467588	biological_process		negative regulation of mitotic cell cycle
Edge0144	GO:1901990	0.000370407	0.0495283	biological_process		regulation of mitotic cell cycle phase transition
Edge0145	GO:0019321	7.46789e-06	0.00170802	biological_process		pentose metabolic process
Edge0145	GO:0019200	1.56826e-05	0.0032315	molecular_function		carbohydrate kinase activity
Edge0145	GO:0046365	2.09101e-05	0.00413295	biological_process		monosaccharide catabolic process
Edge0145	GO:0044724	0.000303196	0.0417829	biological_process		single-organism carbohydrate catabolic process
Edge0145	GO:0005996	0.000370407	0.0495283	biological_process		monosaccharide metabolic process
Edge0146	GO:0006098	4.48074e-06	0.00109125	biological_process		pentose-phosphate shunt
Edge0146	GO:0051156	1.12018e-05	0.00243266	biological_process		glucose 6-phosphate metabolic process
Edge0146	GO:0006739	1.56826e-05	0.0032315	biological_process		NADP metabolic process
Edge0146	GO:0006081	1.56826e-05	0.0032315	biological_process		cellular aldehyde metabolic process
Edge0146	GO:0046496	0.000242707	0.0345132	biological_process		nicotinamide nucleotide metabolic process
Edge0146	GO:0019362	0.000262123	0.0368985	biological_process		pyridine nucleotide metabolic process
Edge0146	GO:0072524	0.000303196	0.0417829	biological_process		pyridine-containing compound metabolic process
Edge0146	GO:0006733	0.000347257	0.0467588	biological_process		oxidoreduction coenzyme metabolic process
Edge0147	GO:0016479	7.46789e-06	0.00170802	biological_process		negative regulation of transcription from RNA polymerase I promoter
Edge0147	GO:2000219	1.12018e-05	0.00243266	biological_process		positive regulation of invasive growth in response to glucose limitation
Edge0147	GO:0061188	1.56826e-05	0.0032315	biological_process		negative regulation of chromatin silencing at rDNA
Edge0147	GO:2000217	1.56826e-05	0.0032315	biological_process		regulation of invasive growth in response to glucose limitation
Edge0147	GO:0061186	2.09101e-05	0.00413295	biological_process		negative regulation of chromatin silencing at silent mating-type cassette
Edge0147	GO:0061408	2.68844e-05	0.00511886	biological_process		positive regulation of transcription from RNA polymerase II promoter in response to heat stress
Edge0147	GO:0090054	2.68844e-05	0.00511886	biological_process		regulation of chromatin silencing at silent mating-type cassette
Edge0147	GO:0031939	2.68844e-05	0.00511886	biological_process		negative regulation of chromatin silencing at telomere
Edge0147	GO:0070786	2.68844e-05	0.00511886	biological_process		positive regulation of growth of unicellular organism as a thread of attached cells
Edge0147	GO:0033698	3.36055e-05	0.00621661	cellular_component		Rpd3L complex
Edge0147	GO:0090033	4.10734e-05	0.00740819	biological_process		positive regulation of filamentous growth
Edge0147	GO:0031938	4.10734e-05	0.00740819	biological_process		regulation of chromatin silencing at telomere
Edge0147	GO:0070822	5.82496e-05	0.010006	cellular_component		Sin3-type complex
Edge0147	GO:0031936	5.82496e-05	0.010006	biological_process		negative regulation of chromatin silencing
Edge0147	GO:0045815	6.79578e-05	0.0113934	biological_process		positive regulation of gene expression, epigenetic
Edge0147	GO:0070210	7.84129e-05	0.0128971	cellular_component		Rpd3L-Expanded complex
Edge0147	GO:0060969	7.84129e-05	0.0128971	biological_process		negative regulation of gene silencing
Edge0147	GO:0070784	7.84129e-05	0.0128971	biological_process		regulation of growth of unicellular organism as a thread of attached cells
Edge0147	GO:1905268	7.84129e-05	0.0128971	biological_process		negative regulation of chromatin organization
Edge0147	GO:0031935	8.96147e-05	0.0144564	biological_process		regulation of chromatin silencing
Edge0147	GO:0000183	0.000101563	0.0160998	biological_process		chromatin silencing at rDNA
Edge0147	GO:0006356	0.000101563	0.0160998	biological_process		regulation of transcription from RNA polymerase I promoter
Edge0147	GO:1900428	0.000101563	0.0160998	biological_process		regulation of filamentous growth of a population of unicellular organisms
Edge0147	GO:0036003	0.000114259	0.0178632	biological_process		positive regulation of transcription from RNA polymerase II promoter in response to stress
Edge0147	GO:0060968	0.000114259	0.0178632	biological_process		regulation of gene silencing
Edge0147	GO:0040008	0.00014189	0.0215599	biological_process		regulation of growth
Edge0147	GO:0006360	0.00014189	0.0215599	biological_process	yeast	transcription from RNA polymerase I promoter
Edge0147	GO:0000118	0.000188938	0.0276949	cellular_component		histone deacetylase complex
Edge0147	GO:0030466	0.000224037	0.0322023	biological_process		chromatin silencing at silent mating-type cassette
Edge0147	GO:0043618	0.000242707	0.0345132	biological_process		regulation of transcription from RNA polymerase II promoter in response to stress
Edge0147	GO:1902275	0.000242707	0.0345132	biological_process		regulation of chromatin organization
Edge0147	GO:0034605	0.000303196	0.0417829	biological_process		cellular response to heat
Edge0147	GO:0001403	0.000303196	0.0417829	biological_process	yeast	invasive growth in response to glucose limitation
Edge0147	GO:0036267	0.000370407	0.0495283	biological_process		invasive filamentous growth
Edge0147	GO:0006348	0.000370407	0.0495283	biological_process		chromatin silencing at telomere
Edge0148	GO:0030686	1.59234e-10	1.09011e-07	cellular_component		90S preribosome
Edge0148	GO:0000462	3.45593e-10	2.22149e-07	biological_process		maturation of SSU-rRNA from tricistronic rRNA transcript (SSU-rRNA, 5.8S rRNA, LSU-rRNA)
Edge0148	GO:0030490	5.45674e-10	3.3996e-07	biological_process		maturation of SSU-rRNA
Edge0148	GO:0042274	2.85784e-09	1.53708e-06	biological_process	yeast	ribosomal small subunit biogenesis
Edge0148	GO:0022627	3.33415e-09	1.78096e-06	cellular_component		cytosolic small ribosomal subunit
Edge0148	GO:0030684	3.33415e-09	1.78096e-06	cellular_component		preribosome
Edge0148	GO:0015935	5.15522e-09	2.6343e-06	cellular_component		small ribosomal subunit
Edge0148	GO:0002181	1.07061e-07	3.98598e-05	biological_process	yeast	cytoplasmic translation
Edge0148	GO:0022626	1.65446e-07	5.796e-05	cellular_component		cytosolic ribosome
Edge0149	GO:0008121	2.24037e-06	0.000591285	molecular_function		ubiquinol-cytochrome-c reductase activity
Edge0149	GO:0005750	4.48074e-06	0.00109125	cellular_component		mitochondrial respiratory chain complex III
Edge0149	GO:0006122	7.46789e-06	0.00170801	biological_process		mitochondrial electron transport, ubiquinol to cytochrome c
Edge0149	GO:0070069	1.56826e-05	0.0032315	cellular_component		cytochrome complex
Edge0149	GO:0022904	2.68844e-05	0.00511886	biological_process		respiratory electron transport chain
Edge0149	GO:0006119	3.36055e-05	0.00621661	biological_process		oxidative phosphorylation
Edge0149	GO:0022900	3.36055e-05	0.00621661	biological_process		electron transport chain
Edge0149	GO:0005746	4.10734e-05	0.00740819	cellular_component		mitochondrial respiratory chain
Edge0149	GO:0015078	4.10734e-05	0.00740819	molecular_function		hydrogen ion transmembrane transporter activity
Edge0149	GO:0070469	4.92881e-05	0.00863237	cellular_component		respiratory chain
Edge0149	GO:1990351	5.82496e-05	0.010006	cellular_component		transporter complex
Edge0149	GO:0015077	7.84129e-05	0.0128971	molecular_function		monovalent inorganic cation transmembrane transporter activity
Edge0149	GO:1990204	8.96147e-05	0.0144564	cellular_component		oxidoreductase complex
Edge0149	GO:0098800	0.000127701	0.0196468	cellular_component		inner mitochondrial membrane protein complex
Edge0149	GO:0009060	0.000206114	0.0299106	biological_process		aerobic respiration
Edge0149	GO:0046034	0.000206114	0.0299106	biological_process		ATP metabolic process
Edge0149	GO:0009205	0.000224037	0.0322023	biological_process		purine ribonucleoside triphosphate metabolic process
Edge0149	GO:0009199	0.000262123	0.0368985	biological_process		ribonucleoside triphosphate metabolic process
Edge0149	GO:0009141	0.000303196	0.0417829	biological_process		nucleoside triphosphate metabolic process
Edge0149	GO:0098798	0.000303196	0.0417829	cellular_component		mitochondrial protein complex
Edge0149	GO:0009126	0.000347257	0.0467588	biological_process		purine nucleoside monophosphate metabolic process
Edge0149	GO:0022890	0.000347257	0.0467588	molecular_function		inorganic cation transmembrane transporter activity
Edge0149	GO:0046128	0.000347257	0.0467588	biological_process		purine ribonucleoside metabolic process
Edge0150	GO:0005619	7.46789e-06	0.00170802	cellular_component		ascospore wall
Edge0150	GO:0030476	5.82496e-05	0.010006	biological_process		ascospore wall assembly
Edge0150	GO:0071940	6.79578e-05	0.0113934	biological_process		fungal-type cell wall assembly
Edge0150	GO:0010927	0.000172508	0.0256273	biological_process		cellular component assembly involved in morphogenesis
Edge0150	GO:0009272	0.000282286	0.0393594	biological_process		fungal-type cell wall biogenesis
Edge0151	GO:0000146	2.24037e-06	0.000591285	molecular_function		microfilament motor activity
Edge0151	GO:0016459	2.24037e-06	0.000591285	cellular_component		myosin complex
Edge0151	GO:0007121	1.56826e-05	0.0032315	biological_process		bipolar cellular bud site selection
Edge0151	GO:0051666	2.09101e-05	0.00413295	biological_process		actin cortical patch localization
Edge0151	GO:0003774	4.92881e-05	0.00863237	molecular_function		motor activity
Edge0151	GO:0003779	7.84129e-05	0.0128971	molecular_function		actin binding
Edge0151	GO:0000282	0.000127701	0.0196468	biological_process		cellular bud site selection
Edge0151	GO:0007114	0.000188938	0.0276949	biological_process	yeast	cell budding
Edge0151	GO:0030479	0.000188938	0.0276949	cellular_component		actin cortical patch
Edge0151	GO:0006887	0.000188938	0.0276949	biological_process	yeast	exocytosis
Edge0151	GO:0032940	0.000206114	0.0299106	biological_process		secretion by cell
Edge0151	GO:0030863	0.000324853	0.044301	cellular_component		cortical cytoskeleton
Edge0151	GO:0000281	0.000347257	0.0467588	biological_process		mitotic cytokinesis
Edge0151	GO:0061640	0.000370407	0.0495283	biological_process		cytoskeleton-dependent cytokinesis
Edge0152	GO:0004312	2.24037e-06	0.000591285	molecular_function		fatty acid synthase activity
Edge0152	GO:0006633	2.68844e-05	0.00511886	biological_process		fatty acid biosynthetic process
Edge0152	GO:0030148	4.92881e-05	0.00863237	biological_process		sphingolipid biosynthetic process
Edge0152	GO:0032511	8.96147e-05	0.0144564	biological_process		late endosome to vacuole transport via multivesicular body sorting pathway
Edge0152	GO:0046467	8.96147e-05	0.0144564	biological_process		membrane lipid biosynthetic process
Edge0152	GO:0006665	0.000101563	0.0160998	biological_process		sphingolipid metabolic process
Edge0152	GO:0072330	0.000101563	0.0160998	biological_process		monocarboxylic acid biosynthetic process
Edge0152	GO:0032509	0.000114259	0.0178632	biological_process		endosome transport via multivesicular body sorting pathway
Edge0152	GO:0045324	0.000156826	0.0235839	biological_process		late endosome to vacuole transport
Edge0152	GO:0006643	0.000188938	0.0276949	biological_process		membrane lipid metabolic process
Edge0152	GO:0006631	0.000224037	0.0322023	biological_process		fatty acid metabolic process
Edge0152	GO:0016747	0.000347257	0.0467588	molecular_function		transferase activity, transferring acyl groups other than amino-acyl groups
Edge0153	GO:0032120	1.56826e-05	0.0032315	biological_process		ascospore-type prospore membrane assembly
Edge0153	GO:0031321	2.09101e-05	0.00413295	biological_process		ascospore-type prospore assembly
Edge0153	GO:0030476	5.82496e-05	0.010006	biological_process		ascospore wall assembly
Edge0153	GO:0071940	6.79578e-05	0.0113934	biological_process		fungal-type cell wall assembly
Edge0153	GO:0010927	0.000172508	0.0256273	biological_process		cellular component assembly involved in morphogenesis
Edge0153	GO:0009272	0.000282286	0.0393594	biological_process		fungal-type cell wall biogenesis
Edge0154	GO:0010994	7.46789e-06	0.00170802	biological_process		free ubiquitin chain polymerization
Edge0154	GO:0010992	1.12018e-05	0.00243266	biological_process		ubiquitin homeostasis
Edge0154	GO:0031625	4.10734e-05	0.00740819	molecular_function		ubiquitin protein ligase binding
Edge0154	GO:0032844	4.10734e-05	0.00740819	biological_process		regulation of homeostatic process
Edge0154	GO:0006301	6.79578e-05	0.0113934	biological_process		postreplication repair
Edge0154	GO:0000209	0.000101563	0.0160998	biological_process		protein polyubiquitination
Edge0154	GO:0061630	0.000101563	0.0160998	molecular_function		ubiquitin protein ligase activity
Edge0154	GO:0051258	0.000114259	0.0178632	biological_process		protein polymerization
Edge0155	GO:0043328	4.79589e-08	1.93227e-05	biological_process		protein targeting to vacuole involved in ubiquitin-dependent protein catabolic process via the multivesicular body sorting pathway
Edge0155	GO:0043162	1.15101e-07	4.20907e-05	biological_process		ubiquitin-dependent protein catabolic process via the multivesicular body sorting pathway
Edge0155	GO:0032511	7.67343e-07	0.000226665	biological_process		late endosome to vacuole transport via multivesicular body sorting pathway
Edge0155	GO:0032509	1.11813e-06	0.000320018	biological_process		endosome transport via multivesicular body sorting pathway
Edge0155	GO:0045324	1.82244e-06	0.000495963	biological_process		late endosome to vacuole transport
Edge0155	GO:0016197	1.35381e-05	0.00285672	biological_process	yeast	endosomal transport
Edge0155	GO:0006623	1.35381e-05	0.00285672	biological_process		protein targeting to vacuole
Edge0155	GO:0072665	1.81477e-05	0.00367024	biological_process		protein localization to vacuole
Edge0156	GO:0030834	4.48074e-06	0.00109125	biological_process		regulation of actin filament depolymerization
Edge0156	GO:0030837	7.46789e-06	0.00170802	biological_process		negative regulation of actin filament polymerization
Edge0156	GO:0032272	1.12018e-05	0.00243266	biological_process		negative regulation of protein polymerization
Edge0156	GO:0051015	1.12018e-05	0.00243266	molecular_function		actin filament binding
Edge0156	GO:1901879	1.56826e-05	0.0032315	biological_process		regulation of protein depolymerization
Edge0156	GO:0008064	1.56826e-05	0.0032315	biological_process		regulation of actin polymerization or depolymerization
Edge0156	GO:0031333	2.09101e-05	0.00413295	biological_process		negative regulation of protein complex assembly
Edge0156	GO:0030041	2.09101e-05	0.00413295	biological_process		actin filament polymerization
Edge0156	GO:0051261	3.36055e-05	0.00621661	biological_process		protein depolymerization
Edge0156	GO:0043244	3.36055e-05	0.00621661	biological_process		regulation of protein complex disassembly
Edge0156	GO:0008154	3.36055e-05	0.00621661	biological_process		actin polymerization or depolymerization
Edge0156	GO:0032271	3.36055e-05	0.00621661	biological_process		regulation of protein polymerization
Edge0156	GO:0051494	4.10734e-05	0.00740819	biological_process		negative regulation of cytoskeleton organization
Edge0156	GO:0003779	7.84129e-05	0.0128971	molecular_function		actin binding
Edge0156	GO:0043624	7.84129e-05	0.0128971	biological_process		cellular protein complex disassembly
Edge0156	GO:0032956	0.000114259	0.0178632	biological_process		regulation of actin cytoskeleton organization
Edge0156	GO:0051258	0.000114259	0.0178632	biological_process		protein polymerization
Edge0156	GO:0043241	0.00014189	0.0215599	biological_process		protein complex disassembly
Edge0156	GO:0043254	0.000156826	0.0235839	biological_process		regulation of protein complex assembly
Edge0156	GO:0032403	0.000172508	0.0256273	molecular_function		protein complex binding
Edge0156	GO:0032984	0.000172508	0.0256273	biological_process		macromolecular complex disassembly
Edge0156	GO:0030479	0.000188938	0.0276949	cellular_component		actin cortical patch
Edge0156	GO:0051493	0.000262123	0.0368985	biological_process		regulation of cytoskeleton organization
Edge0156	GO:0007015	0.000282286	0.0393594	biological_process		actin filament organization
Edge0156	GO:0032535	0.000303196	0.0417829	biological_process		regulation of cellular component size
Edge0156	GO:0030863	0.000324853	0.044301	cellular_component		cortical cytoskeleton
Edge0156	GO:0099080	0.000347257	0.0467588	cellular_component		supramolecular complex
Edge0157	GO:0005355	2.64315e-16	4.16884e-13	molecular_function		glucose transmembrane transporter activity
Edge0157	GO:0034219	1.05726e-15	1.54605e-12	biological_process		carbohydrate transmembrane transport
Edge0157	GO:0046323	1.05726e-15	1.54605e-12	biological_process		glucose import
Edge0157	GO:0015758	3.17178e-15	4.36489e-12	biological_process		glucose transport
Edge0157	GO:0015144	7.92946e-15	1.04478e-11	molecular_function		carbohydrate transmembrane transporter activity
Edge0157	GO:0015295	1.74448e-14	2.19173e-11	molecular_function		solute:proton symporter activity
Edge0157	GO:0005353	6.16232e-14	7.18694e-11	molecular_function		fructose transmembrane transporter activity
Edge0157	GO:0015294	6.4795e-14	7.48475e-11	molecular_function		solute:cation symporter activity
Edge0157	GO:0008643	6.4795e-14	7.48475e-11	biological_process	yeast	carbohydrate transport
Edge0157	GO:0015293	1.13391e-13	1.27499e-10	molecular_function		symporter activity
Edge0157	GO:0005887	3.42172e-11	2.65361e-08	cellular_component		integral component of plasma membrane
Edge0157	GO:0015291	4.1821e-11	3.20844e-08	molecular_function		secondary active transmembrane transporter activity
Edge0157	GO:0031226	1.69781e-10	1.15401e-07	cellular_component		intrinsic component of plasma membrane
Edge0157	GO:0008324	2.30198e-10	1.53583e-07	molecular_function		cation transmembrane transporter activity
Edge0157	GO:0022804	3.53685e-10	2.26953e-07	molecular_function		active transmembrane transporter activity
Edge0157	GO:0044459	1.09463e-09	6.49222e-07	cellular_component		plasma membrane part
Edge0157	GO:0015146	2.74051e-08	1.16789e-05	molecular_function		pentose transmembrane transporter activity
Edge0158	GO:0016860	1.56826e-05	0.0032315	molecular_function		intramolecular oxidoreductase activity
Edge0158	GO:0006635	2.68844e-05	0.00511886	biological_process		fatty acid beta-oxidation
Edge0158	GO:0019395	3.36055e-05	0.00621661	biological_process		fatty acid oxidation
Edge0158	GO:0009062	4.10734e-05	0.00740819	biological_process		fatty acid catabolic process
Edge0158	GO:0072329	6.79578e-05	0.0113934	biological_process		monocarboxylic acid catabolic process
Edge0158	GO:0044242	0.000114259	0.0178632	biological_process		cellular lipid catabolic process
Edge0158	GO:0030258	0.00014189	0.0215599	biological_process		lipid modification
Edge0158	GO:0016042	0.000188938	0.0276949	biological_process		lipid catabolic process
Edge0158	GO:0006631	0.000224037	0.0322023	biological_process		fatty acid metabolic process
Edge0158	GO:0016853	0.000262123	0.0368985	molecular_function	generic & yeast	isomerase activity
Edge0158	GO:0046395	0.000324853	0.044301	biological_process		carboxylic acid catabolic process
Edge0158	GO:0005777	0.000324853	0.044301	cellular_component	generic & yeast	peroxisome
Edge0159	GO:0045835	3.36055e-05	0.00621661	biological_process		negative regulation of meiotic nuclear division
Edge0159	GO:0051447	4.10734e-05	0.00740819	biological_process		negative regulation of meiotic cell cycle
Edge0159	GO:2000242	5.82496e-05	0.010006	biological_process		negative regulation of reproductive process
Edge0159	GO:0016575	6.79578e-05	0.0113934	biological_process		histone deacetylation
Edge0159	GO:0006476	7.84129e-05	0.0128971	biological_process		protein deacetylation
Edge0159	GO:0040020	7.84129e-05	0.0128971	biological_process		regulation of meiotic nuclear division
Edge0159	GO:0051445	8.96147e-05	0.0144564	biological_process		regulation of meiotic cell cycle
Edge0159	GO:0000118	0.000188938	0.0276949	cellular_component		histone deacetylase complex
Edge0159	GO:2000241	0.000206114	0.0299106	biological_process		regulation of reproductive process
Edge0159	GO:0051784	0.000303196	0.0417829	biological_process		negative regulation of nuclear division
Edge0160	GO:0000026	4.48074e-06	0.00109125	molecular_function		alpha-1,2-mannosyltransferase activity
Edge0160	GO:0000030	5.82496e-05	0.010006	molecular_function		mannosyltransferase activity
Edge0160	GO:0016758	0.000224037	0.0322023	molecular_function		transferase activity, transferring hexosyl groups
Edge0160	GO:0006486	0.000262123	0.0368985	biological_process	yeast	protein glycosylation
Edge0160	GO:0070085	0.000282286	0.0393594	biological_process		glycosylation
Edge0160	GO:0009101	0.000282286	0.0393594	biological_process		glycoprotein biosynthetic process
Edge0161	GO:0030437	1.97588e-07	6.79057e-05	biological_process		ascospore formation
Edge0161	GO:0034293	3.39696e-07	0.000109866	biological_process		sexual sporulation
Edge0161	GO:0022413	1.23202e-06	0.000348923	biological_process		reproductive process in single-celled organism
Edge0161	GO:0030435	1.6357e-06	0.000448517	biological_process		sporulation resulting in formation of a cellular spore
Edge0161	GO:0003006	1.75049e-06	0.000478612	biological_process		developmental process involved in reproduction
Edge0161	GO:0048646	1.99807e-06	0.000540554	biological_process	generic	anatomical structure formation involved in morphogenesis
Edge0161	GO:0032505	4.30356e-06	0.00106935	biological_process		reproduction of a single-celled organism
Edge0162	GO:0006493	2.09101e-05	0.00413295	biological_process		protein O-linked glycosylation
Edge0162	GO:0000030	5.82496e-05	0.010006	molecular_function		mannosyltransferase activity
Edge0162	GO:0016758	0.000224037	0.0322023	molecular_function		transferase activity, transferring hexosyl groups
Edge0162	GO:0006486	0.000262123	0.0368985	biological_process	yeast	protein glycosylation
Edge0162	GO:0070085	0.000282286	0.0393594	biological_process		glycosylation
Edge0162	GO:0009101	0.000282286	0.0393594	biological_process		glycoprotein biosynthetic process
Edge0163	GO:0005621	7.46789e-06	0.00170802	cellular_component		cellular bud scar
Edge0163	GO:0005199	1.12018e-05	0.00243266	molecular_function		structural constituent of cell wall
Edge0164	GO:0016562	2.24037e-06	0.000591285	biological_process		protein import into peroxisome matrix, receptor recycling
Edge0164	GO:0001881	4.48074e-06	0.00109125	biological_process		receptor recycling
Edge0164	GO:0043112	7.46789e-06	0.00170801	biological_process		receptor metabolic process
Edge0164	GO:0016558	3.36055e-05	0.00621661	biological_process		protein import into peroxisome matrix
Edge0164	GO:0005778	6.79578e-05	0.0113934	cellular_component		peroxisomal membrane
Edge0164	GO:0044743	6.79578e-05	0.0113934	biological_process		intracellular protein transmembrane import
Edge0164	GO:0046982	0.000101563	0.0160998	molecular_function		protein heterodimerization activity
Edge0164	GO:0065002	0.000114259	0.0178632	biological_process		intracellular protein transmembrane transport
Edge0164	GO:0044438	0.00014189	0.0215599	cellular_component		microbody part
Edge0164	GO:0007031	0.000262123	0.0368985	biological_process	yeast	peroxisome organization
Edge0164	GO:0046983	0.000324853	0.044301	molecular_function		protein dimerization activity
Edge0164	GO:0005777	0.000324853	0.044301	cellular_component	generic & yeast	peroxisome
Edge0165	GO:0030134	6.79578e-05	0.0113934	cellular_component		ER to Golgi transport vesicle
Edge0165	GO:0030133	0.000188938	0.0276949	cellular_component		transport vesicle
Edge0165	GO:0006888	0.000242707	0.0345132	biological_process		ER to Golgi vesicle-mediated transport
Edge0166	GO:0000026	4.48074e-06	0.00109125	molecular_function		alpha-1,2-mannosyltransferase activity
Edge0166	GO:0097502	1.56826e-05	0.0032315	biological_process		mannosylation
Edge0166	GO:0000032	2.09101e-05	0.00413295	biological_process		cell wall mannoprotein biosynthetic process
Edge0166	GO:0000030	5.82496e-05	0.010006	molecular_function		mannosyltransferase activity
Edge0166	GO:0044038	7.84129e-05	0.0128971	biological_process		cell wall macromolecule biosynthetic process
Edge0166	GO:0006487	7.84129e-05	0.0128971	biological_process		protein N-linked glycosylation
Edge0166	GO:0044036	0.000114259	0.0178632	biological_process		cell wall macromolecule metabolic process
Edge0166	GO:0016758	0.000224037	0.0322023	molecular_function		transferase activity, transferring hexosyl groups
Edge0166	GO:0006486	0.000262123	0.0368985	biological_process	yeast	protein glycosylation
Edge0166	GO:0070085	0.000282286	0.0393594	biological_process		glycosylation
Edge0166	GO:0009101	0.000282286	0.0393594	biological_process		glycoprotein biosynthetic process
Edge0167	GO:0032366	7.46789e-06	0.00170802	biological_process		intracellular sterol transport
Edge0167	GO:0005496	7.46789e-06	0.00170802	molecular_function		steroid binding
Edge0167	GO:0032365	1.56826e-05	0.0032315	biological_process		intracellular lipid transport
Edge0167	GO:0015918	4.10734e-05	0.00740819	biological_process		sterol transport
Edge0167	GO:0032541	4.92881e-05	0.00863237	cellular_component		cortical endoplasmic reticulum
Edge0167	GO:0071782	5.82496e-05	0.010006	cellular_component		endoplasmic reticulum tubular network
Edge0167	GO:0015850	6.79578e-05	0.0113934	biological_process		organic hydroxy compound transport
Edge0167	GO:0006869	0.000224037	0.0322023	biological_process	yeast	lipid transport
Edge0167	GO:0010876	0.000282286	0.0393594	biological_process		lipid localization
Edge0168	GO:0030122	1.37026e-09	7.85145e-07	cellular_component		AP-2 adaptor complex
Edge0168	GO:0030139	5.48102e-09	2.74456e-06	cellular_component		endocytic vesicle
Edge0168	GO:0005905	5.48102e-09	2.74456e-06	cellular_component		clathrin-coated pit
Edge0168	GO:0030125	4.79589e-08	1.93227e-05	cellular_component		clathrin vesicle coat
Edge0168	GO:0098797	4.79589e-08	1.93227e-05	cellular_component		plasma membrane protein complex
Edge0168	GO:0030131	1.15101e-07	4.20907e-05	cellular_component		clathrin adaptor complex
Edge0168	GO:0030665	1.15101e-07	4.20907e-05	cellular_component		clathrin-coated vesicle membrane
Edge0168	GO:0030120	1.15101e-07	4.20907e-05	cellular_component		vesicle coat
Edge0168	GO:0030119	3.01456e-07	9.87668e-05	cellular_component		AP-type membrane coat adaptor complex
Edge0168	GO:0098589	3.01456e-07	9.87668e-05	cellular_component		membrane region
Edge0168	GO:0030662	3.91893e-07	0.000124661	cellular_component		coated vesicle membrane
Edge0168	GO:0030117	4.98773e-07	0.000153933	cellular_component		membrane coat
Edge0168	GO:0012506	1.32778e-06	0.000372307	cellular_component		vesicle membrane
Edge0168	GO:0030136	1.56209e-06	0.00043003	cellular_component		clathrin-coated vesicle
Edge0168	GO:0044433	2.7734e-06	0.000713924	cellular_component		cytoplasmic vesicle part
Edge0168	GO:0030135	1.06469e-05	0.0023513	cellular_component		coated vesicle
Edge0168	GO:0006897	2.6857e-05	0.00511886	biological_process	yeast	endocytosis
Edge0168	GO:0016023	2.6857e-05	0.00511886	cellular_component	generic & yeast	cytoplasmic, membrane-bounded vesicle
Edge0168	GO:0044459	3.59487e-05	0.00660016	cellular_component		plasma membrane part
Edge0168	GO:0008565	0.000233992	0.0334778	molecular_function	generic & yeast	protein transporter activity
Edge0169	GO:0006407	2.58818e-12	2.39201e-09	biological_process		rRNA export from nucleus
Edge0169	GO:0071428	3.08424e-11	2.40861e-08	biological_process		rRNA-containing ribonucleoprotein complex export from nucleus
Edge0169	GO:0042255	6.35541e-11	4.68146e-08	biological_process	yeast	ribosome assembly
Edge0169	GO:0006405	2.06824e-09	1.14229e-06	biological_process		RNA export from nucleus
Edge0169	GO:0022627	3.33415e-09	1.78096e-06	cellular_component		cytosolic small ribosomal subunit
Edge0169	GO:0071426	4.4769e-09	2.32796e-06	biological_process		ribonucleoprotein complex export from nucleus
Edge0169	GO:0022618	4.4769e-09	2.32796e-06	biological_process	generic	ribonucleoprotein complex assembly
Edge0169	GO:0015935	5.15522e-09	2.6343e-06	cellular_component		small ribosomal subunit
Edge0169	GO:0051168	5.91333e-09	2.937e-06	biological_process		nuclear export
Edge0169	GO:0071826	5.91333e-09	2.937e-06	biological_process		ribonucleoprotein complex subunit organization
Edge0169	GO:0050658	7.69672e-09	3.72975e-06	biological_process		RNA transport
Edge0169	GO:0000028	8.2695e-09	3.96173e-06	biological_process		ribosomal small subunit assembly
Edge0169	GO:0050657	8.73682e-09	4.16697e-06	biological_process		nucleic acid transport
Edge0169	GO:0006403	1.25481e-08	5.83315e-06	biological_process		RNA localization
Edge0169	GO:0070925	1.25481e-08	5.83315e-06	biological_process	yeast	organelle assembly
Edge0169	GO:0015931	2.94732e-08	1.25104e-05	biological_process	yeast	nucleobase-containing compound transport
Edge0169	GO:0006913	4.30038e-08	1.76642e-05	biological_process	generic	nucleocytoplasmic transport
Edge0169	GO:0051169	4.70608e-08	1.92721e-05	biological_process	yeast	nuclear transport
Edge0169	GO:0002181	1.07061e-07	3.98598e-05	biological_process	yeast	cytoplasmic translation
Edge0169	GO:0022626	1.65446e-07	5.796e-05	cellular_component		cytosolic ribosome
Edge0169	GO:0042274	7.66377e-07	0.000226665	biological_process	yeast	ribosomal small subunit biogenesis
Edge0170	GO:0006635	2.68844e-05	0.00511886	biological_process		fatty acid beta-oxidation
Edge0170	GO:0019395	3.36055e-05	0.00621661	biological_process		fatty acid oxidation
Edge0170	GO:0016627	3.36055e-05	0.00621661	molecular_function		oxidoreductase activity, acting on the CH-CH group of donors
Edge0170	GO:0009062	4.10734e-05	0.00740819	biological_process		fatty acid catabolic process
Edge0170	GO:0072329	6.79578e-05	0.0113934	biological_process		monocarboxylic acid catabolic process
Edge0170	GO:0009055	7.84129e-05	0.0128971	molecular_function		electron carrier activity
Edge0170	GO:0044242	0.000114259	0.0178632	biological_process		cellular lipid catabolic process
Edge0170	GO:0030258	0.00014189	0.0215599	biological_process		lipid modification
Edge0170	GO:0016042	0.000188938	0.0276949	biological_process		lipid catabolic process
Edge0170	GO:0050662	0.000188938	0.0276949	molecular_function		coenzyme binding
Edge0170	GO:0006631	0.000224037	0.0322023	biological_process		fatty acid metabolic process
Edge0170	GO:0046395	0.000324853	0.044301	biological_process		carboxylic acid catabolic process
Edge0171	GO:0031578	2.09101e-05	0.00413295	biological_process		mitotic spindle orientation checkpoint
Edge0171	GO:0001100	4.10734e-05	0.00740819	biological_process		negative regulation of exit from mitosis
Edge0171	GO:0031577	7.84129e-05	0.0128971	biological_process		spindle checkpoint
Edge0171	GO:0007096	8.96147e-05	0.0144564	biological_process		regulation of exit from mitosis
Edge0171	GO:0033048	8.96147e-05	0.0144564	biological_process		negative regulation of mitotic sister chromatid segregation
Edge0171	GO:0010458	0.000101563	0.0160998	biological_process		exit from mitosis
Edge0171	GO:0030071	0.000101563	0.0160998	biological_process		regulation of mitotic metaphase/anaphase transition
Edge0171	GO:2001251	0.000114259	0.0178632	biological_process		negative regulation of chromosome organization
Edge0171	GO:0045839	0.000127701	0.0196468	biological_process		negative regulation of mitotic nuclear division
Edge0171	GO:0033047	0.000127701	0.0196468	biological_process		regulation of mitotic sister chromatid segregation
Edge0171	GO:0051304	0.000127701	0.0196468	biological_process		chromosome separation
Edge0171	GO:0005816	0.000172508	0.0256273	cellular_component		spindle pole body
Edge0171	GO:1901991	0.000188938	0.0276949	biological_process		negative regulation of mitotic cell cycle phase transition
Edge0171	GO:0033044	0.000188938	0.0276949	biological_process		regulation of chromosome organization
Edge0171	GO:0005815	0.000188938	0.0276949	cellular_component	generic & yeast	microtubule organizing center
Edge0171	GO:0000922	0.000188938	0.0276949	cellular_component		spindle pole
Edge0171	GO:1901988	0.000206114	0.0299106	biological_process		negative regulation of cell cycle phase transition
Edge0171	GO:0007093	0.000242707	0.0345132	biological_process		mitotic cell cycle checkpoint
Edge0171	GO:0005096	0.000262123	0.0368985	molecular_function		GTPase activator activity
Edge0171	GO:0030695	0.000282286	0.0393594	molecular_function		GTPase regulator activity
Edge0171	GO:0051784	0.000303196	0.0417829	biological_process		negative regulation of nuclear division
Edge0171	GO:0005819	0.000303196	0.0417829	cellular_component		spindle
Edge0171	GO:0007088	0.000324853	0.044301	biological_process		regulation of mitotic nuclear division
Edge0171	GO:0045930	0.000347257	0.0467588	biological_process		negative regulation of mitotic cell cycle
Edge0171	GO:1901990	0.000370407	0.0495283	biological_process		regulation of mitotic cell cycle phase transition
Edge0172	GO:0016278	8.13427e-12	7.00614e-09	molecular_function		lysine N-methyltransferase activity
Edge0172	GO:0008276	3.08424e-11	2.40861e-08	molecular_function		protein methyltransferase activity
Edge0172	GO:0008170	8.7998e-11	6.32074e-08	molecular_function		N-methyltransferase activity
Edge0172	GO:0018022	8.7998e-11	6.32074e-08	biological_process		peptidyl-lysine methylation
Edge0172	GO:0006479	5.45674e-10	3.3996e-07	biological_process		protein methylation
Edge0172	GO:0008757	2.06824e-09	1.14229e-06	molecular_function		S-adenosylmethionine-dependent methyltransferase activity
Edge0172	GO:0043414	4.4769e-09	2.32796e-06	biological_process		macromolecule methylation
Edge0172	GO:0008168	5.15522e-09	2.6343e-06	molecular_function	generic & yeast	methyltransferase activity
Edge0172	GO:0016741	5.91333e-09	2.937e-06	molecular_function		transferase activity, transferring one-carbon groups
Edge0172	GO:0018205	6.7581e-09	3.2998e-06	biological_process		peptidyl-lysine modification
Edge0172	GO:0032259	1.11539e-08	5.22092e-06	biological_process		methylation
Edge0172	GO:0018026	5.47599e-08	2.17423e-05	biological_process		peptidyl-lysine monomethylation
Edge0172	GO:0018193	1.15426e-07	4.21853e-05	biological_process	yeast	peptidyl-amino acid modification
Edge0172	GO:0018023	7.44051e-05	0.0123886	biological_process		peptidyl-lysine trimethylation
Edge0173	GO:0031225	3.56266e-06	0.000900584	cellular_component		anchored component of membrane
Edge0173	GO:0009277	1.25228e-05	0.00267966	cellular_component		fungal-type cell wall
Edge0173	GO:0005618	1.57305e-05	0.0032315	cellular_component	generic & yeast	cell wall
Edge0173	GO:0005576	1.69103e-05	0.00344713	cellular_component	generic & yeast	extracellular region
Edge0173	GO:0031505	4.00937e-05	0.00730326	biological_process		fungal-type cell wall organization
Edge0173	GO:0071852	6.86717e-05	0.0114936	biological_process		fungal-type cell wall organization or biogenesis
Edge0174	GO:0070682	4.48074e-06	0.00109125	biological_process		proteasome regulatory particle assembly
Edge0174	GO:0008540	7.46789e-06	0.00170802	cellular_component		proteasome regulatory particle, base subcomplex
Edge0174	GO:0005838	2.09101e-05	0.00413295	cellular_component		proteasome regulatory particle
Edge0174	GO:0043248	3.36055e-05	0.00621661	biological_process		proteasome assembly
Edge0174	GO:0000502	5.82496e-05	0.010006	cellular_component		proteasome complex
Edge0174	GO:1905368	0.000114259	0.0178632	cellular_component		peptidase complex
Edge0175	GO:0007124	1.25228e-05	0.00267966	biological_process	yeast	pseudohyphal growth
Edge0175	GO:0016049	1.35381e-05	0.00285672	biological_process		cell growth
Edge0175	GO:0070783	3.20996e-05	0.00605976	biological_process		growth of unicellular organism as a thread of attached cells
Edge0175	GO:0044182	3.39878e-05	0.00627468	biological_process		filamentous growth of a population of unicellular organisms
Edge0175	GO:0030447	6.27029e-05	0.0106832	biological_process		filamentous growth
Edge0175	GO:0040007	9.25265e-05	0.0149092	biological_process	generic	growth
Edge0176	GO:0030687	3.91893e-07	0.000124661	cellular_component		preribosome, large subunit precursor
Edge0176	GO:0022625	8.19961e-06	0.00185369	cellular_component		cytosolic large ribosomal subunit
Edge0176	GO:0030684	8.96832e-06	0.00201595	cellular_component		preribosome
Edge0176	GO:0015934	1.46069e-05	0.00306088	cellular_component		large ribosomal subunit
Edge0176	GO:0002181	6.86717e-05	0.0114936	biological_process	yeast	cytoplasmic translation
Edge0176	GO:0022626	8.88254e-05	0.0144564	cellular_component		cytosolic ribosome
Edge0177	GO:0007119	2.24037e-06	0.000591285	biological_process		budding cell isotropic bud growth
Edge0177	GO:0032432	2.24037e-06	0.000591285	cellular_component		actin filament bundle
Edge0177	GO:0000142	1.12018e-05	0.00243266	cellular_component		cellular bud neck contractile ring
Edge0177	GO:0051015	1.12018e-05	0.00243266	molecular_function		actin filament binding
Edge0177	GO:0005826	1.56826e-05	0.0032315	cellular_component		actomyosin contractile ring
Edge0177	GO:0007118	1.56826e-05	0.0032315	biological_process		budding cell apical bud growth
Edge0177	GO:0008298	2.09101e-05	0.00413295	biological_process		intracellular mRNA localization
Edge0177	GO:0000001	2.68844e-05	0.00511886	biological_process		mitochondrion inheritance
Edge0177	GO:0008154	3.36055e-05	0.00621661	biological_process		actin polymerization or depolymerization
Edge0177	GO:0051017	4.92881e-05	0.00863237	biological_process		actin filament bundle assembly
Edge0177	GO:0007117	5.82496e-05	0.010006	biological_process		budding cell bud growth
Edge0177	GO:0032153	7.84129e-05	0.0128971	cellular_component		cell division site
Edge0177	GO:0003779	7.84129e-05	0.0128971	molecular_function		actin binding
Edge0177	GO:0032403	0.000172508	0.0256273	molecular_function		protein complex binding
Edge0177	GO:0007114	0.000188938	0.0276949	biological_process	yeast	cell budding
Edge0177	GO:0006887	0.000188938	0.0276949	biological_process	yeast	exocytosis
Edge0177	GO:0032940	0.000206114	0.0299106	biological_process		secretion by cell
Edge0177	GO:0007015	0.000282286	0.0393594	biological_process		actin filament organization
Edge0177	GO:0030863	0.000324853	0.044301	cellular_component		cortical cytoskeleton
Edge0178	GO:0016272	1.37025e-08	6.23444e-06	cellular_component		prefoldin complex
Edge0178	GO:0007021	1.15101e-07	4.20907e-05	biological_process		tubulin complex assembly
Edge0178	GO:0032968	9.31774e-07	0.000271244	biological_process		positive regulation of transcription elongation from RNA polymerase II promoter
Edge0178	GO:0034243	1.11813e-06	0.000320018	biological_process		regulation of transcription elongation from RNA polymerase II promoter
Edge0178	GO:0032786	1.32778e-06	0.000372307	biological_process		positive regulation of DNA-templated transcription, elongation
Edge0178	GO:0032784	1.56209e-06	0.00043003	biological_process		regulation of DNA-templated transcription, elongation
Edge0178	GO:0015631	1.82244e-06	0.000495963	molecular_function		tubulin binding
Edge0178	GO:0051082	5.00691e-06	0.00120632	molecular_function	generic & yeast	unfolded protein binding
Edge0178	GO:0006368	5.56324e-06	0.00132939	biological_process		transcription elongation from RNA polymerase II promoter
Edge0178	GO:0006354	7.47611e-06	0.00170802	biological_process	yeast	DNA-templated transcription, elongation
Edge0178	GO:0008092	1.25228e-05	0.00267966	molecular_function	generic & yeast	cytoskeletal protein binding
Edge0178	GO:0006457	1.81477e-05	0.00367024	biological_process	generic & yeast	protein folding
Edge0179	GO:0031385	2.24037e-06	0.000591285	biological_process		regulation of termination of mating projection growth
Edge0179	GO:0000133	7.46789e-06	0.00170801	cellular_component		polarisome
Edge0179	GO:2000249	1.12018e-05	0.00243266	biological_process		regulation of actin cytoskeleton reorganization
Edge0179	GO:0000753	1.12018e-05	0.00243266	biological_process		cell morphogenesis involved in conjugation with cellular fusion
Edge0179	GO:0007121	1.56826e-05	0.0032315	biological_process		bipolar cellular bud site selection
Edge0179	GO:0007118	1.56826e-05	0.0032315	biological_process		budding cell apical bud growth
Edge0179	GO:0031532	2.09101e-05	0.00413295	biological_process		actin cytoskeleton reorganization
Edge0179	GO:0022604	4.10734e-05	0.00740819	biological_process		regulation of cell morphogenesis
Edge0179	GO:0022603	4.92881e-05	0.00863237	biological_process		regulation of anatomical structure morphogenesis
Edge0179	GO:0007117	5.82496e-05	0.010006	biological_process		budding cell bud growth
Edge0179	GO:0051495	7.84129e-05	0.0128971	biological_process		positive regulation of cytoskeleton organization
Edge0179	GO:0032956	0.000114259	0.0178632	biological_process		regulation of actin cytoskeleton organization
Edge0179	GO:0000282	0.000127701	0.0196468	biological_process		cellular bud site selection
Edge0179	GO:0010927	0.000172508	0.0256273	biological_process		cellular component assembly involved in morphogenesis
Edge0179	GO:0032880	0.000188938	0.0276949	biological_process		regulation of protein localization
Edge0179	GO:0007114	0.000188938	0.0276949	biological_process	yeast	cell budding
Edge0179	GO:2000241	0.000206114	0.0299106	biological_process		regulation of reproductive process
Edge0179	GO:0000131	0.000224037	0.0322023	cellular_component		incipient cellular bud site
Edge0179	GO:0010638	0.000224037	0.0322023	biological_process		positive regulation of organelle organization
Edge0179	GO:0051493	0.000262123	0.0368985	biological_process		regulation of cytoskeleton organization
Edge0179	GO:0000749	0.000262123	0.0368985	biological_process		response to pheromone involved in conjugation with cellular fusion
Edge0179	GO:0000281	0.000347257	0.0467588	biological_process		mitotic cytokinesis
Edge0179	GO:0061640	0.000370407	0.0495283	biological_process		cytoskeleton-dependent cytokinesis
Edge0179	GO:0071444	0.000370407	0.0495283	biological_process		cellular response to pheromone
Edge0180	GO:0033186	1.37026e-09	7.85145e-07	cellular_component		CAF-1 complex
Edge0180	GO:0006335	1.37025e-08	6.23444e-06	biological_process		DNA replication-dependent nucleosome assembly
Edge0180	GO:0006334	3.01456e-07	9.87668e-05	biological_process		nucleosome assembly
Edge0180	GO:0031497	7.67343e-07	0.000226665	biological_process		chromatin assembly
Edge0180	GO:0042393	7.67343e-07	0.000226665	molecular_function	generic & yeast	histone binding
Edge0180	GO:0006323	2.11019e-06	0.000566177	biological_process		DNA packaging
Edge0180	GO:0006333	3.15159e-06	0.00080315	biological_process		chromatin assembly or disassembly
Edge0180	GO:0065004	4.008e-06	0.00100075	biological_process		protein-DNA complex assembly
Edge0180	GO:0034728	4.48896e-06	0.00109125	biological_process		nucleosome organization
Edge0180	GO:0071103	8.96832e-06	0.00201594	biological_process		DNA conformation change
Edge0180	GO:0071824	1.81477e-05	0.00367024	biological_process		protein-DNA complex subunit organization
Edge0181	GO:0000812	4.79589e-08	1.93227e-05	cellular_component		Swr1 complex
Edge0181	GO:0043486	1.15101e-07	4.20907e-05	biological_process		histone exchange
Edge0181	GO:0097346	1.64431e-07	5.76594e-05	cellular_component		INO80-type complex
Edge0181	GO:0043044	3.91893e-07	0.000124661	biological_process		ATP-dependent chromatin remodeling
Edge0181	GO:0070603	7.67343e-07	0.000226665	cellular_component		SWI/SNF superfamily-type complex
Edge0181	GO:0034728	4.48896e-06	0.00109125	biological_process		nucleosome organization
Edge0181	GO:0006338	6.79647e-06	0.0015853	biological_process		chromatin remodeling
Edge0181	GO:0071824	1.81477e-05	0.00367024	biological_process		protein-DNA complex subunit organization
Edge0181	GO:0000790	4.45456e-05	0.00798788	cellular_component		nuclear chromatin
Edge0181	GO:0016569	6.56421e-05	0.0111662	biological_process		chromatin modification
Edge0181	GO:0000785	6.86717e-05	0.0114936	cellular_component		chromatin
Edge0182	GO:0008374	4.10734e-05	0.00740819	molecular_function		O-acyltransferase activity
Edge0182	GO:0046474	0.000156826	0.0235839	biological_process		glycerophospholipid biosynthetic process
Edge0182	GO:0045017	0.000188938	0.0276949	biological_process		glycerolipid biosynthetic process
Edge0182	GO:0016747	0.000347257	0.0467588	molecular_function		transferase activity, transferring acyl groups other than amino-acyl groups
Edge0182	GO:0008654	0.000370407	0.0495283	biological_process		phospholipid biosynthetic process
Edge0183	GO:0016560	4.48074e-06	0.00109125	biological_process		protein import into peroxisome matrix, docking
Edge0183	GO:0016558	3.36055e-05	0.00621661	biological_process		protein import into peroxisome matrix
Edge0183	GO:0022406	4.92881e-05	0.00863237	biological_process		membrane docking
Edge0183	GO:0044743	6.79578e-05	0.0113934	biological_process		intracellular protein transmembrane import
Edge0183	GO:0065002	0.000114259	0.0178632	biological_process		intracellular protein transmembrane transport
Edge0183	GO:0007031	0.000262123	0.0368985	biological_process	yeast	peroxisome organization
Edge0183	GO:0005777	0.000324853	0.044301	cellular_component	generic & yeast	peroxisome
Edge0184	GO:0030121	5.48102e-09	2.74456e-06	cellular_component		AP-1 adaptor complex
Edge0184	GO:0030660	1.37025e-08	6.23444e-06	cellular_component		Golgi-associated vesicle membrane
Edge0184	GO:0030125	4.79589e-08	1.93227e-05	cellular_component		clathrin vesicle coat
Edge0184	GO:0030140	7.67343e-08	2.9439e-05	cellular_component		trans-Golgi network transport vesicle
Edge0184	GO:0030276	7.67343e-08	2.9439e-05	molecular_function		clathrin binding
Edge0184	GO:0030131	1.15101e-07	4.20907e-05	cellular_component		clathrin adaptor complex
Edge0184	GO:0030665	1.15101e-07	4.20907e-05	cellular_component		clathrin-coated vesicle membrane
Edge0184	GO:0030658	1.15101e-07	4.20907e-05	cellular_component		transport vesicle membrane
Edge0184	GO:0030120	1.15101e-07	4.20907e-05	cellular_component		vesicle coat
Edge0184	GO:0030119	3.01456e-07	9.87668e-05	cellular_component		AP-type membrane coat adaptor complex
Edge0184	GO:0030662	3.91893e-07	0.000124661	cellular_component		coated vesicle membrane
Edge0184	GO:0030117	4.98773e-07	0.000153933	cellular_component		membrane coat
Edge0184	GO:0005798	6.23466e-07	0.000188057	cellular_component		Golgi-associated vesicle
Edge0184	GO:0006896	9.31774e-07	0.000271244	biological_process		Golgi to vacuole transport
Edge0184	GO:0012506	1.32778e-06	0.000372307	cellular_component		vesicle membrane
Edge0184	GO:0030136	1.56209e-06	0.00043003	cellular_component		clathrin-coated vesicle
Edge0184	GO:0030133	2.42672e-06	0.000632413	cellular_component		transport vesicle
Edge0184	GO:0044433	2.7734e-06	0.000713924	cellular_component		cytoplasmic vesicle part
Edge0184	GO:0006892	5.00691e-06	0.00120632	biological_process		post-Golgi vesicle-mediated transport
Edge0184	GO:0030135	1.06469e-05	0.0023513	cellular_component		coated vesicle
Edge0184	GO:0016023	2.6857e-05	0.00511886	cellular_component	generic & yeast	cytoplasmic, membrane-bounded vesicle
Edge0184	GO:0048193	5.18231e-05	0.00904358	biological_process	yeast	Golgi vesicle transport
Edge0184	GO:0008565	0.000233992	0.0334778	molecular_function	generic & yeast	protein transporter activity
Edge0185	GO:0007275	1.37026e-09	7.85145e-07	biological_process		multicellular organism development
Edge0185	GO:0004169	5.48102e-09	2.74456e-06	molecular_function		dolichyl-phosphate-mannose-protein mannosyltransferase activity
Edge0185	GO:0035268	1.37025e-08	6.23444e-06	biological_process		protein mannosylation
Edge0185	GO:0031501	1.37025e-08	6.23444e-06	cellular_component		mannosyltransferase complex
Edge0185	GO:0097502	4.79589e-08	1.93227e-05	biological_process		mannosylation
Edge0185	GO:0006493	7.67343e-08	2.9439e-05	biological_process		protein O-linked glycosylation
Edge0185	GO:0000032	7.67343e-08	2.9439e-05	biological_process		cell wall mannoprotein biosynthetic process
Edge0185	GO:0030968	3.01456e-07	9.87668e-05	biological_process		endoplasmic reticulum unfolded protein response
Edge0185	GO:0000030	3.91893e-07	0.000124661	molecular_function		mannosyltransferase activity
Edge0185	GO:0044038	6.23466e-07	0.000188057	biological_process		cell wall macromolecule biosynthetic process
Edge0185	GO:0006986	7.67343e-07	0.000226665	biological_process		response to unfolded protein
Edge0185	GO:0080135	9.31774e-07	0.000271244	biological_process		regulation of cellular response to stress
Edge0185	GO:0035967	1.11813e-06	0.000320018	biological_process		cellular response to topologically incorrect protein
Edge0185	GO:0044036	1.11813e-06	0.000320018	biological_process		cell wall macromolecule metabolic process
Edge0185	GO:0080134	1.56209e-06	0.00043003	biological_process		regulation of response to stress
Edge0185	GO:0035966	2.11019e-06	0.000566177	biological_process		response to topologically incorrect protein
Edge0185	GO:0016758	3.15159e-06	0.00080315	molecular_function		transferase activity, transferring hexosyl groups
Edge0185	GO:0006486	4.008e-06	0.00100075	biological_process	yeast	protein glycosylation
Edge0185	GO:0070085	4.48896e-06	0.00109125	biological_process		glycosylation
Edge0185	GO:0009101	4.48896e-06	0.00109125	biological_process		glycoprotein biosynthetic process
Edge0185	GO:0016757	8.96832e-06	0.00201594	molecular_function	generic & yeast	transferase activity, transferring glycosyl groups
Edge0185	GO:0042546	9.78362e-06	0.00217636	biological_process		cell wall biogenesis
Edge0185	GO:0034976	1.15595e-05	0.0024964	biological_process		response to endoplasmic reticulum stress
Edge0185	GO:0009966	2.6857e-05	0.00511886	biological_process		regulation of signal transduction
Edge0185	GO:0023051	3.20996e-05	0.00605976	biological_process		regulation of signaling
Edge0185	GO:0031505	4.00937e-05	0.00730326	biological_process		fungal-type cell wall organization
Edge0185	GO:0048583	5.18231e-05	0.00904358	biological_process		regulation of response to stimulus
Edge0185	GO:0030447	6.27029e-05	0.0106832	biological_process		filamentous growth
Edge0185	GO:0071852	6.86717e-05	0.0114936	biological_process		fungal-type cell wall organization or biogenesis
Edge0185	GO:0040007	9.25265e-05	0.0149092	biological_process	generic	growth
Edge0185	GO:0071310	9.25265e-05	0.0149092	biological_process		cellular response to organic substance
Edge0186	GO:0061136	2.74051e-08	1.16789e-05	biological_process		regulation of proteasomal protein catabolic process
Edge0186	GO:0004197	4.79589e-08	1.93227e-05	molecular_function		cysteine-type endopeptidase activity
Edge0186	GO:0042176	4.79589e-08	1.93227e-05	biological_process		regulation of protein catabolic process
Edge0186	GO:0004843	1.15101e-07	4.20907e-05	molecular_function		thiol-dependent ubiquitin-specific protease activity
Edge0186	GO:0030162	1.15101e-07	4.20907e-05	biological_process		regulation of proteolysis
Edge0186	GO:0019783	1.64431e-07	5.76594e-05	molecular_function		ubiquitin-like protein-specific protease activity
Edge0186	GO:0016579	2.26092e-07	7.6454e-05	biological_process		protein deubiquitination
Edge0186	GO:0008234	3.91893e-07	0.000124661	molecular_function		cysteine-type peptidase activity
Edge0186	GO:0070646	6.23466e-07	0.000188057	biological_process		protein modification by small protein removal
Edge0186	GO:0031329	1.82244e-06	0.000495963	biological_process		regulation of cellular catabolic process
Edge0186	GO:0004175	2.42672e-06	0.000632413	molecular_function		endopeptidase activity
Edge0186	GO:0009894	2.7734e-06	0.000713924	biological_process		regulation of catabolic process
Edge0186	GO:0070011	9.78362e-06	0.00217636	molecular_function		peptidase activity, acting on L-amino acid peptides
Edge0186	GO:0043161	3.20996e-05	0.00605976	biological_process		proteasome-mediated ubiquitin-dependent protein catabolic process
Edge0186	GO:0070647	9.6329e-05	0.0154454	biological_process	yeast	protein modification by small protein conjugation or removal
Edge0187	GO:0016423	4.48074e-06	0.00109125	molecular_function		tRNA (guanine) methyltransferase activity
Edge0187	GO:0008175	2.09101e-05	0.00413295	molecular_function		tRNA methyltransferase activity
Edge0187	GO:0008173	3.36055e-05	0.00621661	molecular_function		RNA methyltransferase activity
Edge0187	GO:0001510	4.92881e-05	0.00863237	biological_process		RNA methylation
Edge0187	GO:0000049	7.84129e-05	0.0128971	molecular_function		tRNA binding
Edge0187	GO:0008170	0.000114259	0.0178632	molecular_function		N-methyltransferase activity
Edge0187	GO:0006400	0.000324853	0.044301	biological_process		tRNA modification
Edge0187	GO:0008757	0.000370407	0.0495283	molecular_function		S-adenosylmethionine-dependent methyltransferase activity
Edge0188	GO:1990481	2.24037e-06	0.000591285	biological_process		mRNA pseudouridine synthesis
Edge0188	GO:0016556	4.48074e-06	0.00109125	biological_process		mRNA modification
Edge0188	GO:0031119	4.48074e-06	0.00109125	biological_process		tRNA pseudouridine synthesis
Edge0188	GO:0009982	1.12018e-05	0.00243266	molecular_function		pseudouridine synthase activity
Edge0188	GO:0016866	2.68844e-05	0.00511886	molecular_function		intramolecular transferase activity
Edge0188	GO:0016853	0.000262123	0.0368985	molecular_function	generic & yeast	isomerase activity
Edge0188	GO:0006400	0.000324853	0.044301	biological_process		tRNA modification
Edge0189	GO:0000422	1.11813e-06	0.000320018	biological_process		mitophagy
Edge0189	GO:1903008	1.82244e-06	0.000495963	biological_process		organelle disassembly
Edge0189	GO:0016236	1.15595e-05	0.0024964	biological_process		macroautophagy
Edge0189	GO:0022411	1.69103e-05	0.00344713	biological_process		cellular component disassembly
Edge0189	GO:0006914	5.18231e-05	0.00904358	biological_process	generic	autophagy
Edge0190	GO:0043111	4.48074e-06	0.00109125	biological_process		replication fork arrest
Edge0190	GO:0008156	7.46789e-06	0.00170802	biological_process		negative regulation of DNA replication
Edge0190	GO:0031298	1.56826e-05	0.0032315	cellular_component		replication fork protection complex
Edge0190	GO:0045005	2.68844e-05	0.00511886	biological_process		DNA-dependent DNA replication maintenance of fidelity
Edge0190	GO:0043570	6.79578e-05	0.0113934	biological_process		maintenance of DNA repeat elements
Edge0190	GO:0043596	6.79578e-05	0.0113934	cellular_component		nuclear replication fork
Edge0190	GO:0007064	8.96147e-05	0.0144564	biological_process		mitotic sister chromatid cohesion
Edge0190	GO:0031570	8.96147e-05	0.0144564	biological_process		DNA integrity checkpoint
Edge0190	GO:0051053	8.96147e-05	0.0144564	biological_process		negative regulation of DNA metabolic process
Edge0190	GO:0090329	0.000101563	0.0160998	biological_process		regulation of DNA-dependent DNA replication
Edge0190	GO:0005657	0.000114259	0.0178632	cellular_component		replication fork
Edge0190	GO:0007062	0.00014189	0.0215599	biological_process		sister chromatid cohesion
Edge0190	GO:0006275	0.000172508	0.0256273	biological_process		regulation of DNA replication
Edge0191	GO:0035097	5.48102e-09	2.74456e-06	cellular_component		histone methyltransferase complex
Edge0191	GO:0018024	1.37025e-08	6.23444e-06	molecular_function		histone-lysine N-methyltransferase activity
Edge0191	GO:0051568	2.74051e-08	1.16789e-05	biological_process		histone H3-K4 methylation
Edge0191	GO:0034708	2.74051e-08	1.16789e-05	cellular_component		methyltransferase complex
Edge0191	GO:0034968	2.26092e-07	7.6454e-05	biological_process		histone lysine methylation
Edge0191	GO:0016278	3.01456e-07	9.87668e-05	molecular_function		lysine N-methyltransferase activity
Edge0191	GO:0016571	3.91893e-07	0.000124661	biological_process		histone methylation
Edge0191	GO:0008276	6.23466e-07	0.000188057	molecular_function		protein methyltransferase activity
Edge0191	GO:0008170	1.11813e-06	0.000320018	molecular_function		N-methyltransferase activity
Edge0191	GO:0018022	1.11813e-06	0.000320018	biological_process		peptidyl-lysine methylation
Edge0191	GO:0006479	3.15159e-06	0.00080315	biological_process		protein methylation
Edge0191	GO:0008757	6.79647e-06	0.0015853	molecular_function		S-adenosylmethionine-dependent methyltransferase activity
Edge0191	GO:0006348	6.79647e-06	0.0015853	biological_process		chromatin silencing at telomere
Edge0191	GO:0043414	1.06469e-05	0.0023513	biological_process		macromolecule methylation
Edge0191	GO:0008168	1.15595e-05	0.0024964	molecular_function	generic & yeast	methyltransferase activity
Edge0191	GO:0016741	1.25228e-05	0.00267966	molecular_function		transferase activity, transferring one-carbon groups
Edge0191	GO:0018205	1.35381e-05	0.00285672	biological_process		peptidyl-lysine modification
Edge0191	GO:0032259	1.81477e-05	0.00367024	biological_process		methylation
Edge0191	GO:0016570	1.94439e-05	0.00391207	biological_process	yeast	histone modification
Edge0191	GO:0006342	5.44142e-05	0.00946426	biological_process		chromatin silencing
Edge0191	GO:0040029	5.70903e-05	0.00992032	biological_process		regulation of gene expression, epigenetic
Edge0191	GO:0016458	5.98528e-05	0.0102704	biological_process		gene silencing
Edge0191	GO:0016569	6.56421e-05	0.0111662	biological_process		chromatin modification
Edge0191	GO:0018193	7.17932e-05	0.0119817	biological_process	yeast	peptidyl-amino acid modification
Edge0191	GO:0000781	0.000267309	0.0374766	cellular_component		chromosome, telomeric region
Edge0192	GO:0071039	2.24037e-06	0.000591285	biological_process		nuclear polyadenylation-dependent CUT catabolic process
Edge0192	GO:0031499	4.48074e-06	0.00109125	cellular_component		TRAMP complex
Edge0192	GO:0043633	4.48074e-06	0.00109125	biological_process		polyadenylation-dependent RNA catabolic process
Edge0192	GO:0071027	4.48074e-06	0.00109125	biological_process		nuclear RNA surveillance
Edge0192	GO:0016073	7.46789e-06	0.00170801	biological_process		snRNA metabolic process
Edge0192	GO:0071025	7.46789e-06	0.00170801	biological_process		RNA surveillance
Edge0192	GO:0070566	1.56826e-05	0.0032315	molecular_function		adenylyltransferase activity
Edge0192	GO:0016075	1.56826e-05	0.0032315	biological_process		rRNA catabolic process
Edge0193	GO:0000028	1.66041e-09	9.35338e-07	biological_process		ribosomal small subunit assembly
Edge0193	GO:0019843	2.39837e-09	1.30553e-06	molecular_function	generic & yeast	rRNA binding
Edge0193	GO:0042255	7.98337e-09	3.84617e-06	biological_process	yeast	ribosome assembly
Edge0193	GO:0000462	2.97028e-08	1.25251e-05	biological_process		maturation of SSU-rRNA from tricistronic rRNA transcript (SSU-rRNA, 5.8S rRNA, LSU-rRNA)
Edge0193	GO:0030490	4.24326e-08	1.74687e-05	biological_process		maturation of SSU-rRNA
Edge0193	GO:0042274	1.55562e-07	5.53579e-05	biological_process	yeast	ribosomal small subunit biogenesis
Edge0193	GO:0022627	1.75634e-07	6.12371e-05	cellular_component		cytosolic small ribosomal subunit
Edge0193	GO:0030684	1.75634e-07	6.12371e-05	cellular_component		preribosome
Edge0193	GO:0022618	2.21539e-07	7.55806e-05	biological_process	generic	ribonucleoprotein complex assembly
Edge0193	GO:0015935	2.47602e-07	8.30174e-05	cellular_component		small ribosomal subunit
Edge0193	GO:0071826	2.75899e-07	9.1573e-05	biological_process		ribonucleoprotein complex subunit organization
Edge0193	GO:0070925	4.99783e-07	0.000154004	biological_process	yeast	organelle assembly
Edge0193	GO:0002181	2.73174e-06	0.000706385	biological_process	yeast	cytoplasmic translation
Edge0193	GO:0022626	3.85961e-06	0.000972108	cellular_component		cytosolic ribosome
Edge0193	GO:0030686	6.19961e-06	0.00146121	cellular_component		90S preribosome
Edge0193	GO:0032040	9.37121e-05	0.0150625	cellular_component		small-subunit processome
Edge0194	GO:0009897	1.37025e-08	6.23444e-06	cellular_component		external side of plasma membrane
Edge0194	GO:0046658	4.79589e-08	1.93227e-05	cellular_component		anchored component of plasma membrane
Edge0194	GO:0098552	1.15101e-07	4.20907e-05	cellular_component		side of membrane
Edge0194	GO:0009986	1.64431e-07	5.76594e-05	cellular_component		cell surface
Edge0194	GO:0004175	2.42672e-06	0.000632413	molecular_function		endopeptidase activity
Edge0194	GO:0031225	3.56266e-06	0.000900584	cellular_component		anchored component of membrane
Edge0194	GO:0070011	9.78362e-06	0.00217636	molecular_function		peptidase activity, acting on L-amino acid peptides
Edge0194	GO:0009277	1.25228e-05	0.00267966	cellular_component		fungal-type cell wall
Edge0194	GO:0031226	1.46069e-05	0.00306088	cellular_component		intrinsic component of plasma membrane
Edge0194	GO:0005618	1.57305e-05	0.0032315	cellular_component	generic & yeast	cell wall
Edge0194	GO:0005576	1.69103e-05	0.00344713	cellular_component	generic & yeast	extracellular region
Edge0194	GO:0044459	3.59487e-05	0.00660016	cellular_component		plasma membrane part
Edge0194	GO:0031505	4.00937e-05	0.00730326	biological_process		fungal-type cell wall organization
Edge0194	GO:0071852	6.86717e-05	0.0114936	biological_process		fungal-type cell wall organization or biogenesis
Edge0195	GO:0006085	4.48074e-06	0.00109125	biological_process		acetyl-CoA biosynthetic process
Edge0195	GO:0006084	1.12018e-05	0.00243266	biological_process		acetyl-CoA metabolic process
Edge0195	GO:0006637	2.68844e-05	0.00511886	biological_process		acyl-CoA metabolic process
Edge0195	GO:0006090	4.92881e-05	0.00863237	biological_process		pyruvate metabolic process
Edge0195	GO:1990204	8.96147e-05	0.0144564	cellular_component		oxidoreductase complex
Edge0195	GO:0044272	0.000101563	0.0160998	biological_process		sulfur compound biosynthetic process
Edge0195	GO:0098798	0.000303196	0.0417829	cellular_component		mitochondrial protein complex
Edge0195	GO:0009108	0.000347257	0.0467588	biological_process		coenzyme biosynthetic process
Edge0196	GO:0005869	4.48074e-06	0.00109125	cellular_component		dynactin complex
Edge0196	GO:0000132	7.46789e-06	0.00170802	biological_process		establishment of mitotic spindle orientation
Edge0196	GO:0040001	1.12018e-05	0.00243266	biological_process		establishment of mitotic spindle localization
Edge0196	GO:0000235	1.56826e-05	0.0032315	cellular_component		astral microtubule
Edge0196	GO:0051293	1.56826e-05	0.0032315	biological_process		establishment of spindle localization
Edge0196	GO:0005876	4.10734e-05	0.00740819	cellular_component		spindle microtubule
Edge0196	GO:0005875	4.92881e-05	0.00863237	cellular_component		microtubule associated complex
Edge0196	GO:0005881	7.84129e-05	0.0128971	cellular_component		cytoplasmic microtubule
Edge0196	GO:0005816	0.000172508	0.0256273	cellular_component		spindle pole body
Edge0196	GO:0005815	0.000188938	0.0276949	cellular_component	generic & yeast	microtubule organizing center
Edge0196	GO:0000922	0.000188938	0.0276949	cellular_component		spindle pole
Edge0196	GO:0051656	0.000262123	0.0368985	biological_process		establishment of organelle localization
Edge0196	GO:0005874	0.000303196	0.0417829	cellular_component		microtubule
Edge0196	GO:0005819	0.000303196	0.0417829	cellular_component		spindle
Edge0196	GO:0099080	0.000347257	0.0467588	cellular_component		supramolecular complex
Edge0197	GO:0008121	1.37026e-09	7.85145e-07	molecular_function		ubiquinol-cytochrome-c reductase activity
Edge0197	GO:0005750	5.48102e-09	2.74456e-06	cellular_component		mitochondrial respiratory chain complex III
Edge0197	GO:0006122	1.37025e-08	6.23444e-06	biological_process		mitochondrial electron transport, ubiquinol to cytochrome c
Edge0197	GO:0070069	4.79589e-08	1.93227e-05	cellular_component		cytochrome complex
Edge0197	GO:0022904	1.15101e-07	4.20907e-05	biological_process		respiratory electron transport chain
Edge0197	GO:0006119	1.64431e-07	5.76594e-05	biological_process		oxidative phosphorylation
Edge0197	GO:0022900	1.64431e-07	5.76594e-05	biological_process		electron transport chain
Edge0197	GO:0005746	2.26092e-07	7.6454e-05	cellular_component		mitochondrial respiratory chain
Edge0197	GO:0015078	2.26092e-07	7.6454e-05	molecular_function		hydrogen ion transmembrane transporter activity
Edge0197	GO:0070469	3.01456e-07	9.87668e-05	cellular_component		respiratory chain
Edge0197	GO:1990351	3.91893e-07	0.000124661	cellular_component		transporter complex
Edge0197	GO:0015077	6.23466e-07	0.000188057	molecular_function		monovalent inorganic cation transmembrane transporter activity
Edge0197	GO:1990204	7.67343e-07	0.000226665	cellular_component		oxidoreductase complex
Edge0197	GO:0098800	1.32778e-06	0.000372307	cellular_component		inner mitochondrial membrane protein complex
Edge0197	GO:0009060	2.7734e-06	0.000713924	biological_process		aerobic respiration
Edge0197	GO:0046034	2.7734e-06	0.000713924	biological_process		ATP metabolic process
Edge0197	GO:0009205	3.15159e-06	0.00080315	biological_process		purine ribonucleoside triphosphate metabolic process
Edge0197	GO:0009199	4.008e-06	0.00100075	biological_process		ribonucleoside triphosphate metabolic process
Edge0197	GO:0009141	5.00691e-06	0.00120632	biological_process		nucleoside triphosphate metabolic process
Edge0197	GO:0098798	5.00691e-06	0.00120632	cellular_component		mitochondrial protein complex
Edge0197	GO:0009126	6.1593e-06	0.00145491	biological_process		purine nucleoside monophosphate metabolic process
Edge0197	GO:0022890	6.1593e-06	0.00145491	molecular_function		inorganic cation transmembrane transporter activity
Edge0197	GO:0046128	6.1593e-06	0.00145491	biological_process		purine ribonucleoside metabolic process
Edge0197	GO:0045333	7.47611e-06	0.00170802	biological_process	yeast	cellular respiration
Edge0197	GO:0009161	7.47611e-06	0.00170802	biological_process		ribonucleoside monophosphate metabolic process
Edge0197	GO:0009119	8.19961e-06	0.00185369	biological_process		ribonucleoside metabolic process
Edge0197	GO:0009150	8.96832e-06	0.00201594	biological_process		purine ribonucleotide metabolic process
Edge0197	GO:0009259	1.15595e-05	0.0024964	biological_process		ribonucleotide metabolic process
Edge0197	GO:0009116	1.35381e-05	0.00285672	biological_process		nucleoside metabolic process
Edge0197	GO:0072521	1.46069e-05	0.00306088	biological_process		purine-containing compound metabolic process
Edge0197	GO:0019693	1.57305e-05	0.0032315	biological_process		ribose phosphate metabolic process
Edge0197	GO:1901657	1.69103e-05	0.00344713	biological_process		glycosyl compound metabolic process
Edge0197	GO:0008324	1.69103e-05	0.00344713	molecular_function		cation transmembrane transporter activity
Edge0197	GO:0044455	2.36999e-05	0.00461969	cellular_component		mitochondrial membrane part
Edge0197	GO:0015980	3.79835e-05	0.00695239	biological_process		energy derivation by oxidation of organic compounds
Edge0197	GO:0006091	5.98528e-05	0.0102704	biological_process	generic & yeast	generation of precursor metabolites and energy
Edge0198	GO:0033617	2.68844e-05	0.00511886	biological_process		mitochondrial respiratory chain complex IV assembly
Edge0198	GO:0008535	3.36055e-05	0.00621661	biological_process		respiratory chain complex IV assembly
Edge0198	GO:0097034	4.92881e-05	0.00863237	biological_process		mitochondrial respiratory chain complex IV biogenesis
Edge0198	GO:0031305	4.92881e-05	0.00863237	cellular_component		integral component of mitochondrial inner membrane
Edge0198	GO:0017004	8.96147e-05	0.0144564	biological_process		cytochrome complex assembly
Edge0198	GO:0033108	8.96147e-05	0.0144564	biological_process		mitochondrial respiratory chain complex assembly
Edge0198	GO:0032592	0.000156826	0.0235839	cellular_component		integral component of mitochondrial membrane
Edge0199	GO:0002098	4.10734e-05	0.00740819	biological_process		tRNA wobble uridine modification
Edge0199	GO:0002097	4.92881e-05	0.00863237	biological_process		tRNA wobble base modification
Edge0199	GO:0000082	0.000188938	0.0276949	biological_process		G1/S transition of mitotic cell cycle
Edge0199	GO:0006400	0.000324853	0.044301	biological_process		tRNA modification
Edge0200	GO:0030834	5.48102e-09	2.74456e-06	biological_process		regulation of actin filament depolymerization
Edge0200	GO:0030837	1.37025e-08	6.23444e-06	biological_process		negative regulation of actin filament polymerization
Edge0200	GO:0032272	2.74051e-08	1.16789e-05	biological_process		negative regulation of protein polymerization
Edge0200	GO:0051015	2.74051e-08	1.16789e-05	molecular_function		actin filament binding
Edge0200	GO:1901879	4.79589e-08	1.93227e-05	biological_process		regulation of protein depolymerization
Edge0200	GO:0008064	4.79589e-08	1.93227e-05	biological_process		regulation of actin polymerization or depolymerization
Edge0200	GO:0031333	7.67343e-08	2.9439e-05	biological_process		negative regulation of protein complex assembly
Edge0200	GO:0030041	7.67343e-08	2.9439e-05	biological_process		actin filament polymerization
Edge0200	GO:0051261	1.64431e-07	5.76594e-05	biological_process		protein depolymerization
Edge0200	GO:0043244	1.64431e-07	5.76594e-05	biological_process		regulation of protein complex disassembly
Edge0200	GO:0008154	1.64431e-07	5.76594e-05	biological_process		actin polymerization or depolymerization
Edge0200	GO:0032271	1.64431e-07	5.76594e-05	biological_process		regulation of protein polymerization
Edge0200	GO:0051494	2.26092e-07	7.6454e-05	biological_process		negative regulation of cytoskeleton organization
Edge0200	GO:0003779	6.23466e-07	0.000188057	molecular_function		actin binding
Edge0200	GO:0043624	6.23466e-07	0.000188057	biological_process		cellular protein complex disassembly
Edge0200	GO:0032956	1.11813e-06	0.000320018	biological_process		regulation of actin cytoskeleton organization
Edge0200	GO:0051258	1.11813e-06	0.000320018	biological_process		protein polymerization
Edge0200	GO:0043241	1.56209e-06	0.00043003	biological_process		protein complex disassembly
Edge0200	GO:0043254	1.82244e-06	0.000495963	biological_process		regulation of protein complex assembly
Edge0200	GO:0032403	2.11019e-06	0.000566177	molecular_function		protein complex binding
Edge0200	GO:0032984	2.11019e-06	0.000566177	biological_process		macromolecular complex disassembly
Edge0200	GO:0030479	2.42672e-06	0.000632413	cellular_component		actin cortical patch
Edge0200	GO:0051493	4.008e-06	0.00100075	biological_process		regulation of cytoskeleton organization
Edge0200	GO:0007015	4.48896e-06	0.00109125	biological_process		actin filament organization
Edge0200	GO:0032535	5.00691e-06	0.00120632	biological_process		regulation of cellular component size
Edge0200	GO:0030863	5.56324e-06	0.00132939	cellular_component		cortical cytoskeleton
Edge0200	GO:0015629	8.96832e-06	0.00201594	cellular_component		actin cytoskeleton
Edge0200	GO:0008092	1.25228e-05	0.00267966	molecular_function	generic & yeast	cytoskeletal protein binding
Edge0200	GO:0044087	1.35381e-05	0.00285672	biological_process		regulation of cellular component biogenesis
Edge0200	GO:0010639	1.57305e-05	0.0032315	biological_process		negative regulation of organelle organization
Edge0200	GO:0022411	1.69103e-05	0.00344713	biological_process		cellular component disassembly
Edge0200	GO:0030036	2.22187e-05	0.00436007	biological_process		actin cytoskeleton organization
Edge0200	GO:0043332	2.36999e-05	0.00461969	cellular_component		mating projection tip
Edge0200	GO:0030029	2.52456e-05	0.00490497	biological_process		actin filament-based process
Edge0200	GO:0005937	2.6857e-05	0.00511886	cellular_component		mating projection
Edge0200	GO:0044448	4.00937e-05	0.00730326	cellular_component		cell cortex part
Edge0200	GO:0051129	4.22806e-05	0.00759819	biological_process		negative regulation of cellular component organization
Edge0200	GO:0005938	0.000104244	0.0165064	cellular_component	yeast	cell cortex
Edge0201	GO:0043328	1.56826e-05	0.0032315	biological_process		protein targeting to vacuole involved in ubiquitin-dependent protein catabolic process via the multivesicular body sorting pathway
Edge0201	GO:0006895	2.09101e-05	0.00413295	biological_process		Golgi to endosome transport
Edge0201	GO:0030131	2.68844e-05	0.00511886	cellular_component		clathrin adaptor complex
Edge0201	GO:0043162	2.68844e-05	0.00511886	biological_process		ubiquitin-dependent protein catabolic process via the multivesicular body sorting pathway
Edge0201	GO:0030119	4.92881e-05	0.00863237	cellular_component		AP-type membrane coat adaptor complex
Edge0201	GO:0030117	6.79578e-05	0.0113934	cellular_component		membrane coat
Edge0201	GO:0043130	7.84129e-05	0.0128971	molecular_function		ubiquitin binding
Edge0201	GO:0032511	8.96147e-05	0.0144564	biological_process		late endosome to vacuole transport via multivesicular body sorting pathway
Edge0201	GO:0006896	0.000101563	0.0160998	biological_process		Golgi to vacuole transport
Edge0201	GO:0032182	0.000101563	0.0160998	molecular_function	generic & yeast	ubiquitin-like protein binding
Edge0201	GO:0032509	0.000114259	0.0178632	biological_process		endosome transport via multivesicular body sorting pathway
Edge0201	GO:0045324	0.000156826	0.0235839	biological_process		late endosome to vacuole transport
Edge0201	GO:0016482	0.000172508	0.0256273	biological_process		cytosolic transport
Edge0201	GO:0098791	0.000172508	0.0256273	cellular_component		Golgi subcompartment
Edge0201	GO:0006892	0.000303196	0.0417829	biological_process		post-Golgi vesicle-mediated transport
Edge0202	GO:0005869	5.48102e-09	2.74456e-06	cellular_component		dynactin complex
Edge0202	GO:0000132	1.37025e-08	6.23444e-06	biological_process		establishment of mitotic spindle orientation
Edge0202	GO:0040001	2.74051e-08	1.16789e-05	biological_process		establishment of mitotic spindle localization
Edge0202	GO:0000235	4.79589e-08	1.93227e-05	cellular_component		astral microtubule
Edge0202	GO:0051293	4.79589e-08	1.93227e-05	biological_process		establishment of spindle localization
Edge0202	GO:0005876	2.26092e-07	7.6454e-05	cellular_component		spindle microtubule
Edge0202	GO:0005875	3.01456e-07	9.87668e-05	cellular_component		microtubule associated complex
Edge0202	GO:0005881	6.23466e-07	0.000188057	cellular_component		cytoplasmic microtubule
Edge0202	GO:0005816	2.11019e-06	0.000566177	cellular_component		spindle pole body
Edge0202	GO:0005815	2.42672e-06	0.000632413	cellular_component	generic & yeast	microtubule organizing center
Edge0202	GO:0000922	2.42672e-06	0.000632413	cellular_component		spindle pole
Edge0202	GO:0051656	4.008e-06	0.00100075	biological_process		establishment of organelle localization
Edge0202	GO:0005874	5.00691e-06	0.00120632	cellular_component		microtubule
Edge0202	GO:0005819	5.00691e-06	0.00120632	cellular_component		spindle
Edge0202	GO:0099080	6.1593e-06	0.00145491	cellular_component		supramolecular complex
Edge0202	GO:0000226	7.47611e-06	0.00170802	biological_process		microtubule cytoskeleton organization
Edge0202	GO:0015629	8.96832e-06	0.00201594	cellular_component		actin cytoskeleton
Edge0202	GO:0030010	1.06469e-05	0.0023513	biological_process		establishment of cell polarity
Edge0202	GO:0007017	1.25228e-05	0.00267966	biological_process		microtubule-based process
Edge0202	GO:0051640	1.46069e-05	0.00306088	biological_process		organelle localization
Edge0202	GO:0015630	1.57305e-05	0.0032315	cellular_component		microtubule cytoskeleton
Edge0202	GO:0007163	1.94439e-05	0.00391207	biological_process		establishment or maintenance of cell polarity
Edge0202	GO:0005938	0.000104244	0.0165064	cellular_component	yeast	cell cortex
Edge0202	GO:0003774	0.000147261	0.0223141	molecular_function		motor activity
Edge0203	GO:0070210	7.84129e-05	0.0128971	cellular_component		Rpd3L-Expanded complex
Edge0203	GO:0000118	0.000188938	0.0276949	cellular_component		histone deacetylase complex
Edge0204	GO:0000462	3.81169e-12	3.42665e-09	biological_process		maturation of SSU-rRNA from tricistronic rRNA transcript (SSU-rRNA, 5.8S rRNA, LSU-rRNA)
Edge0204	GO:0030490	6.68718e-12	5.84996e-09	biological_process		maturation of SSU-rRNA
Edge0204	GO:0042274	5.07827e-11	3.79179e-08	biological_process	yeast	ribosomal small subunit biogenesis
Edge0204	GO:0022627	6.12894e-11	4.53806e-08	cellular_component		cytosolic small ribosomal subunit
Edge0204	GO:0030684	6.12894e-11	4.53806e-08	cellular_component		preribosome
Edge0204	GO:0015935	1.04241e-10	7.42932e-08	cellular_component		small ribosomal subunit
Edge0204	GO:0030686	9.48089e-10	5.65966e-07	cellular_component		90S preribosome
Edge0204	GO:0002181	4.13289e-09	2.15957e-06	biological_process	yeast	cytoplasmic translation
Edge0204	GO:0022626	6.99495e-09	3.41091e-06	cellular_component		cytosolic ribosome
Edge0204	GO:0032040	0.000233326	0.0334458	cellular_component		small-subunit processome
Edge0205	GO:0022625	7.38524e-22	2.14405e-18	cellular_component		cytosolic large ribosomal subunit
Edge0205	GO:0015934	1.06379e-20	2.75246e-17	cellular_component		large ribosomal subunit
Edge0205	GO:0002181	9.80745e-18	1.86377e-14	biological_process	yeast	cytoplasmic translation
Edge0205	GO:0022626	2.95543e-17	5.29155e-14	cellular_component		cytosolic ribosome
Edge0205	GO:0019843	8.27171e-05	0.0135323	molecular_function	generic & yeast	rRNA binding
Edge0206	GO:0070481	1.56826e-05	0.0032315	biological_process		nuclear-transcribed mRNA catabolic process, non-stop decay
Edge0207	GO:0009164	2.24037e-06	0.000591285	biological_process		nucleoside catabolic process
Edge0207	GO:1901658	4.48074e-06	0.00109125	biological_process		glycosyl compound catabolic process
Edge0207	GO:1901136	2.09101e-05	0.00413295	biological_process		carbohydrate derivative catabolic process
Edge0208	GO:0008175	7.67343e-08	2.9439e-05	molecular_function		tRNA methyltransferase activity
Edge0208	GO:0008173	1.64431e-07	5.76594e-05	molecular_function		RNA methyltransferase activity
Edge0208	GO:0001510	3.01456e-07	9.87668e-05	biological_process		RNA methylation
Edge0208	GO:0006400	5.56324e-06	0.00132939	biological_process		tRNA modification
Edge0208	GO:0008757	6.79647e-06	0.0015853	molecular_function		S-adenosylmethionine-dependent methyltransferase activity
Edge0208	GO:0008033	8.19961e-06	0.00185369	biological_process	yeast	tRNA processing
Edge0208	GO:0009451	9.78362e-06	0.00217636	biological_process	yeast	RNA modification
Edge0208	GO:0043414	1.06469e-05	0.0023513	biological_process		macromolecule methylation
Edge0208	GO:0008168	1.15595e-05	0.0024964	molecular_function	generic & yeast	methyltransferase activity
Edge0208	GO:0016741	1.25228e-05	0.00267966	molecular_function		transferase activity, transferring one-carbon groups
Edge0208	GO:0016423	1.34312e-05	0.00285244	molecular_function		tRNA (guanine) methyltransferase activity
Edge0208	GO:0006399	1.46069e-05	0.00306088	biological_process	generic	tRNA metabolic process
Edge0208	GO:0032259	1.81477e-05	0.00367024	biological_process		methylation
Edge0209	GO:0004725	2.09101e-05	0.00413295	molecular_function		protein tyrosine phosphatase activity
Edge0209	GO:0004721	0.000127701	0.0196468	molecular_function		phosphoprotein phosphatase activity
Edge0210	GO:0031146	1.56826e-05	0.0032315	biological_process		SCF-dependent proteasomal ubiquitin-dependent protein catabolic process
Edge0210	GO:0019005	2.09101e-05	0.00413295	cellular_component		SCF ubiquitin ligase complex
Edge0210	GO:0031461	7.84129e-05	0.0128971	cellular_component		cullin-RING ubiquitin ligase complex
Edge0210	GO:0030674	0.000156826	0.0235839	molecular_function	generic & yeast	protein binding, bridging
Edge0210	GO:0060090	0.000188938	0.0276949	molecular_function		binding, bridging
Edge0210	GO:0000151	0.000303196	0.0417829	cellular_component		ubiquitin ligase complex
Edge0211	GO:0008170	1.11813e-06	0.000320018	molecular_function		N-methyltransferase activity
Edge0211	GO:0006479	3.15159e-06	0.00080315	biological_process		protein methylation
Edge0211	GO:0008757	6.79647e-06	0.0015853	molecular_function		S-adenosylmethionine-dependent methyltransferase activity
Edge0211	GO:0043414	1.06469e-05	0.0023513	biological_process		macromolecule methylation
Edge0211	GO:0008168	1.15595e-05	0.0024964	molecular_function	generic & yeast	methyltransferase activity
Edge0211	GO:0016741	1.25228e-05	0.00267966	molecular_function		transferase activity, transferring one-carbon groups
Edge0211	GO:0032259	1.81477e-05	0.00367024	biological_process		methylation
Edge0211	GO:0018193	7.17932e-05	0.0119817	biological_process	yeast	peptidyl-amino acid modification
Edge0211	GO:0008276	0.000233992	0.0334777	molecular_function		protein methyltransferase activity
Edge0212	GO:0000314	2.24037e-06	0.000591285	cellular_component		organellar small ribosomal subunit
Edge0212	GO:0000313	4.10734e-05	0.00740819	cellular_component		organellar ribosome
Edge0212	GO:0032543	8.96147e-05	0.0144564	biological_process	yeast	mitochondrial translation
Edge0213	GO:0005096	0.000262123	0.0368985	molecular_function		GTPase activator activity
Edge0213	GO:0030695	0.000282286	0.0393594	molecular_function		GTPase regulator activity
Edge0214	GO:0070588	4.48074e-06	0.00109125	biological_process		calcium ion transmembrane transport
Edge0214	GO:0015662	4.48074e-06	0.00109125	molecular_function		ATPase activity, coupled to transmembrane movement of ions, phosphorylative mechanism
Edge0214	GO:0015085	7.46789e-06	0.00170802	molecular_function		calcium ion transmembrane transporter activity
Edge0214	GO:0006816	1.12018e-05	0.00243266	biological_process		calcium ion transport
Edge0214	GO:0006874	1.12018e-05	0.00243266	biological_process		cellular calcium ion homeostasis
Edge0214	GO:0055074	1.56826e-05	0.0032315	biological_process		calcium ion homeostasis
Edge0214	GO:0019829	2.09101e-05	0.00413295	molecular_function		cation-transporting ATPase activity
Edge0214	GO:0022853	2.68844e-05	0.00511886	molecular_function		active ion transmembrane transporter activity
Edge0214	GO:0072509	3.36055e-05	0.00621661	molecular_function		divalent inorganic cation transmembrane transporter activity
Edge0214	GO:0070838	4.92881e-05	0.00863237	biological_process		divalent metal ion transport
Edge0214	GO:0072511	5.82496e-05	0.010006	biological_process		divalent inorganic cation transport
Edge0214	GO:0016820	5.82496e-05	0.010006	molecular_function		hydrolase activity, acting on acid anhydrides, catalyzing transmembrane movement of substances
Edge0214	GO:0072503	6.79578e-05	0.0113934	biological_process		cellular divalent inorganic cation homeostasis
Edge0214	GO:0072507	7.84129e-05	0.0128971	biological_process		divalent inorganic cation homeostasis
Edge0214	GO:0043492	8.96147e-05	0.0144564	molecular_function		ATPase activity, coupled to movement of substances
Edge0214	GO:0098662	0.000114259	0.0178632	biological_process		inorganic cation transmembrane transport
Edge0214	GO:0046873	0.000127701	0.0196468	molecular_function		metal ion transmembrane transporter activity
Edge0214	GO:0098655	0.00014189	0.0215599	biological_process		cation transmembrane transport
Edge0214	GO:0098660	0.000172508	0.0256273	biological_process		inorganic ion transmembrane transport
Edge0214	GO:0030001	0.000242707	0.0345132	biological_process		metal ion transport
Edge0214	GO:0034220	0.000324853	0.044301	biological_process		ion transmembrane transport
Edge0214	GO:0022890	0.000347257	0.0467588	molecular_function		inorganic cation transmembrane transporter activity
Edge0214	GO:0005887	0.000370407	0.0495283	cellular_component		integral component of plasma membrane
Edge0215	GO:0006624	1.12018e-05	0.00243266	biological_process		vacuolar protein processing
Edge0215	GO:0016485	0.00014189	0.0215599	biological_process		protein processing
Edge0215	GO:0051604	0.000172508	0.0256273	biological_process	generic & yeast	protein maturation
Edge0216	GO:0045861	4.48074e-06	0.00109125	biological_process		negative regulation of proteolysis
Edge0216	GO:1990429	2.09101e-05	0.00413295	cellular_component		peroxisomal importomer complex
[truncated: 17,263 more rows]
